# Supplementary material for: Harvest Pressure on Coastal Atlantic Cod (Gadus morhua) from Recreational Fishing Relative to Commercial Fishing Assessed from Tag-Recovery Data
Source: PLoS One. 2016 Mar 9;11(3):e0149595. doi: 10.1371/journal.pone.0149595 (PMC4784990; doi:10.1371/journal.pone.0149595)
Supplement: S1 Encounter History Dataset — (TXT) [file pone.0149595.s001.txt]

Supporting information: Encounter history dataset S2


Each row in the dataset contains information regarding a single individual. The sum of rows gives the total number of individuals tagged during the study period (2005-2013). Each individual row contains 2 types of information:

i)	Encounter history: corresponds to the first sequence of 9 numbers. Each number in the sequence corresponds to an observed event and events are displayed in chronological order, being the first event the one corresponding to the first sampling occasion (year 2005) and the last event the one corresponding to the last year of the study (2013). Event codes are as follows:

0: not seen
1: captured and marked for the first time
2: reported dead by commercial fisher
3: reported dead by recreational fisher using lines
4: reported dead by recreational fisher using fixed gear
5: reported dead by recreational fisher using unknown gear

ii)	Group: the tagging group or reward category to which the individual belongs to is indicated by a binary code separated by a space from the encounter history. There are two possible combinations or groups:

0 1;  Low reward tag
1 0;  High reward tag


#Dataset:

200000000 0 1;
200000000 0 1;
200000000 0 1;
200000000 0 1;
240000000 0 1;
203000000 0 1;
200000000 0 1;
200000000 0 1;
200000000 0 1;
200000000 0 1;
200000000 0 1;
200000000 0 1;
200000000 0 1;
200000000 0 1;
200000000 0 1;
200000000 0 1;
200000000 0 1;
200000000 0 1;
200000000 0 1;
200000000 0 1;
200000000 0 1;
200000000 0 1;
203000000 0 1;
160000000 0 1;
103000000 0 1;
200000000 0 1;
200000000 0 1;
200000000 0 1;
200000000 0 1;
200000000 0 1;
200000000 0 1;
200000000 0 1;
200000000 0 1;
200000000 0 1;
200000000 0 1;
200000000 0 1;
200000000 0 1;
200000000 0 1;
200000000 0 1;
200000000 0 1;
200000000 0 1;
200000000 0 1;
203000000 0 1;
200000000 0 1;
260000000 0 1;
200060000 0 1;
203000000 0 1;
200500000 0 1;
206000000 0 1;
200000000 0 1;
240000000 0 1;
200000000 0 1;
260000000 0 1;
200000000 0 1;
200000000 0 1;
200000000 0 1;
230000000 0 1;
200000000 0 1;
250000000 0 1;
200000000 0 1;
200000000 0 1;
200000000 0 1;
200000000 0 1;
200000000 0 1;
200000000 0 1;
200000000 0 1;
200000000 0 1;
200000000 0 1;
200000000 0 1;
200000000 0 1;
200000000 0 1;
200000000 0 1;
240000000 0 1;
200000000 0 1;
200000000 0 1;
200030000 0 1;
203000000 0 1;
260000000 0 1;
200000000 0 1;
200000000 0 1;
200000000 0 1;
200000000 0 1;
200000000 0 1;
200000000 0 1;
260000000 0 1;
200000000 0 1;
200000000 0 1;
200000000 0 1;
200000000 0 1;
200000000 0 1;
200000000 0 1;
260000000 0 1;
200000000 0 1;
200600000 0 1;
200000000 0 1;
260000000 0 1;
200000000 0 1;
200000000 0 1;
200000000 0 1;
200000000 0 1;
200000000 0 1;
200000400 0 1;
200000000 0 1;
200000000 0 1;
200000000 0 1;
200000000 0 1;
200000000 0 1;
200000000 0 1;
200000000 0 1;
200000000 0 1;
200000000 0 1;
200000000 0 1;
200000000 0 1;
200000000 0 1;
200000000 0 1;
200000000 0 1;
150000000 0 1;
200000000 0 1;
200000000 0 1;
200000000 0 1;
200000000 0 1;
200000000 0 1;
250000000 0 1;
200000000 0 1;
200000000 0 1;
206000000 0 1;
200000000 0 1;
200000000 0 1;
200006000 0 1;
200000000 0 1;
200000000 0 1;
200000000 0 1;
200000000 0 1;
200000000 0 1;
200000000 0 1;
200000000 0 1;
200000000 0 1;
200000000 0 1;
200000000 0 1;
200000000 0 1;
200004000 0 1;
200000000 0 1;
200000000 0 1;
200000000 0 1;
200000000 0 1;
200000000 0 1;
250000000 0 1;
200000000 0 1;
206000000 0 1;
200000000 0 1;
200000000 0 1;
200000000 0 1;
200000000 0 1;
200000000 0 1;
200000000 0 1;
260000000 0 1;
200000000 0 1;
200000000 0 1;
200600000 0 1;
200000000 0 1;
200000000 0 1;
200000000 0 1;
205000000 0 1;
200000000 0 1;
200000000 0 1;
200000000 0 1;
200000000 0 1;
200500000 0 1;
250000000 0 1;
250000000 0 1;
200000000 0 1;
200000000 0 1;
200000000 0 1;
200000000 0 1;
200000000 0 1;
200000000 0 1;
200000000 0 1;
200000000 0 1;
200000000 0 1;
200000000 0 1;
203000000 0 1;
200000000 0 1;
140000000 0 1;
200000000 0 1;
240000000 0 1;
250000000 0 1;
200000000 0 1;
250000000 0 1;
200000000 0 1;
200000000 0 1;
250000000 0 1;
200000000 0 1;
240000000 0 1;
260000000 0 1;
200000000 0 1;
200000000 0 1;
200000000 0 1;
200000000 0 1;
200000000 0 1;
260000000 0 1;
200000000 0 1;
200000000 0 1;
200000000 0 1;
200000000 0 1;
200000000 0 1;
200000000 0 1;
200000000 0 1;
200000000 0 1;
200000000 0 1;
200000000 0 1;
250000000 0 1;
200000000 0 1;
200500000 0 1;
200000000 0 1;
230000000 0 1;
200000000 0 1;
200000000 0 1;
200000000 0 1;
250000000 0 1;
200300000 0 1;
200000000 0 1;
230000000 0 1;
200000000 0 1;
200000000 0 1;
200000000 0 1;
200000000 0 1;
200000000 0 1;
200000000 0 1;
200000000 0 1;
200000000 0 1;
200000000 0 1;
200000000 0 1;
200000000 0 1;
200000000 0 1;
200000000 0 1;
200000000 0 1;
200000000 0 1;
200000000 0 1;
200000000 0 1;
200000000 0 1;
230000000 0 1;
200000000 0 1;
200000000 0 1;
200000000 0 1;
260000000 0 1;
200000000 0 1;
200000000 0 1;
203000000 0 1;
200300000 0 1;
200000000 0 1;
206000000 0 1;
200000000 0 1;
200000000 0 1;
200000000 0 1;
200000000 0 1;
200000000 0 1;
200000000 0 1;
260000000 0 1;
200000000 0 1;
200000000 0 1;
200000000 0 1;
230000000 0 1;
200000000 0 1;
200000000 0 1;
200000000 0 1;
200000000 0 1;
200000000 0 1;
200000000 0 1;
200000000 0 1;
200000000 0 1;
200000000 0 1;
200000000 0 1;
200000000 0 1;
200000000 0 1;
200000000 0 1;
200000000 0 1;
200000000 0 1;
230000000 0 1;
200000000 0 1;
230000000 0 1;
200000000 0 1;
200000000 0 1;
200000000 0 1;
203000000 0 1;
200000000 0 1;
204000000 0 1;
200000000 0 1;
200000000 0 1;
200000000 0 1;
200000000 0 1;
230000000 0 1;
200000000 0 1;
200000000 0 1;
200000000 0 1;
200000000 0 1;
200000000 0 1;
200000000 0 1;
200000000 0 1;
200000000 0 1;
230000000 0 1;
260000000 0 1;
200000000 0 1;
200000000 0 1;
200000000 0 1;
200000000 0 1;
200000000 0 1;
200000000 0 1;
200000000 0 1;
260000000 0 1;
200000000 0 1;
200000000 0 1;
200000000 0 1;
200000000 0 1;
200000000 0 1;
200000000 0 1;
200000000 0 1;
200000000 0 1;
200000000 0 1;
200000000 0 1;
200000000 0 1;
200000000 0 1;
200000000 0 1;
200000000 0 1;
200000000 0 1;
250000000 0 1;
200000000 0 1;
200000000 0 1;
200000000 0 1;
200000000 0 1;
200000000 0 1;
200000000 0 1;
200000000 0 1;
200000000 0 1;
200000000 0 1;
200000000 0 1;
200000000 0 1;
200000000 0 1;
200000000 0 1;
200000000 0 1;
200000000 0 1;
200000000 0 1;
200000000 0 1;
260000000 0 1;
200000000 0 1;
260000000 0 1;
200000000 0 1;
240000000 0 1;
200000000 0 1;
200000000 0 1;
200000000 0 1;
200000000 0 1;
200000000 0 1;
200000000 0 1;
200000000 0 1;
240000000 0 1;
200000000 0 1;
240000000 0 1;
200000000 0 1;
200000000 0 1;
200000000 0 1;
260000000 0 1;
200000000 0 1;
200000000 0 1;
200000000 0 1;
200000000 0 1;
240000000 0 1;
200000000 0 1;
200000000 0 1;
200000000 0 1;
200000000 0 1;
200000000 0 1;
200000000 0 1;
200000000 0 1;
260000000 0 1;
200000000 0 1;
200000000 0 1;
206000000 0 1;
206000000 0 1;
200000000 0 1;
260000000 0 1;
200000000 0 1;
200000000 0 1;
200000000 0 1;
200000000 0 1;
200000000 0 1;
200000000 0 1;
200000000 0 1;
200000000 0 1;
200000000 0 1;
200000000 0 1;
200000000 0 1;
200000000 0 1;
200000000 0 1;
203000000 0 1;
200000000 0 1;
240000000 0 1;
200000000 0 1;
200000000 0 1;
200000000 0 1;
200000000 0 1;
200000000 0 1;
200000000 0 1;
200000000 0 1;
260000000 0 1;
260000000 0 1;
200000000 0 1;
200000000 0 1;
200000000 0 1;
200000000 0 1;
250000000 0 1;
200000000 0 1;
200000000 0 1;
260000000 0 1;
200000000 0 1;
200000000 0 1;
250000000 0 1;
260000000 0 1;
250000000 0 1;
200000000 0 1;
200000000 0 1;
200000000 0 1;
260000000 0 1;
260000000 0 1;
200000000 0 1;
200000000 0 1;
250000000 0 1;
200000000 0 1;
200000000 0 1;
200000000 0 1;
250000000 0 1;
200000000 0 1;
200000000 0 1;
200000000 0 1;
200000000 0 1;
200000000 0 1;
200000000 0 1;
200000000 0 1;
200000000 0 1;
200000000 0 1;
200000000 0 1;
200000000 0 1;
200000000 0 1;
200000000 0 1;
260000000 0 1;
200000000 0 1;
200000000 0 1;
200000000 0 1;
200000000 0 1;
200000000 0 1;
260000000 0 1;
200000000 0 1;
200000000 0 1;
200000000 0 1;
200000000 0 1;
200300000 0 1;
200000000 0 1;
200000000 0 1;
260000000 0 1;
200000000 0 1;
200000000 0 1;
200000000 0 1;
200000000 0 1;
250000000 0 1;
200000000 0 1;
200000000 0 1;
200000000 0 1;
200000000 0 1;
200000000 0 1;
200000000 0 1;
100600000 0 1;
100000300 0 1;
200000000 0 1;
206000000 0 1;
240000000 0 1;
206000000 0 1;
200000000 0 1;
200000000 0 1;
200000000 0 1;
200000000 0 1;
200000000 0 1;
200000000 0 1;
200000000 0 1;
200000000 0 1;
200000000 0 1;
200000000 0 1;
200000000 0 1;
200000000 0 1;
200000000 0 1;
200000000 0 1;
200000000 0 1;
200000000 0 1;
200000000 0 1;
200000000 0 1;
200000000 0 1;
200000000 0 1;
260000000 0 1;
200000000 0 1;
260000000 0 1;
200000000 0 1;
200000000 0 1;
200000000 0 1;
230000000 0 1;
200000000 0 1;
230000000 0 1;
200000000 0 1;
200000000 0 1;
260000000 0 1;
200000000 0 1;
200000000 0 1;
200000000 0 1;
200000000 0 1;
200000000 0 1;
200000000 0 1;
200000000 0 1;
200000000 0 1;
200000000 0 1;
250000000 0 1;
200000000 0 1;
230000000 0 1;
200000000 0 1;
230000000 0 1;
230000000 0 1;
200000000 0 1;
200000000 0 1;
200000000 0 1;
200000000 0 1;
200000000 0 1;
200000000 0 1;
200000000 0 1;
200000000 0 1;
250000000 0 1;
200000000 0 1;
200000000 0 1;
203000000 0 1;
200000000 0 1;
230000000 0 1;
203000000 0 1;
200000000 0 1;
200000000 0 1;
200000000 0 1;
200000000 0 1;
200000000 0 1;
200000000 0 1;
200000000 0 1;
200000000 0 1;
200000000 0 1;
260000000 0 1;
200000000 0 1;
200000000 0 1;
200000000 0 1;
200000000 0 1;
140000000 0 1;
106000000 0 1;
260000000 0 1;
200000000 0 1;
200000000 0 1;
200000000 0 1;
200000000 0 1;
200000000 0 1;
200000000 0 1;
200000000 0 1;
260000000 0 1;
200000000 0 1;
200000000 0 1;
200000000 0 1;
200000000 0 1;
260000000 0 1;
200000000 0 1;
200000000 0 1;
230000000 0 1;
200000000 0 1;
200000000 0 1;
200000000 0 1;
200000000 0 1;
106000000 0 1;
103000000 0 1;
100300000 0 1;
130000000 0 1;
200000000 0 1;
200000000 0 1;
200000000 0 1;
200000000 0 1;
200000000 0 1;
206000000 0 1;
200000000 0 1;
200000000 0 1;
200000000 0 1;
200000000 0 1;
240000000 0 1;
200000000 0 1;
200000000 0 1;
200000000 0 1;
200000000 0 1;
200000000 0 1;
200000000 0 1;
200000000 0 1;
200000000 0 1;
260000000 0 1;
200000000 0 1;
200000000 0 1;
200000000 0 1;
200000000 0 1;
104000000 0 1;
100600000 0 1;
160000000 0 1;
130000000 0 1;
200000000 0 1;
240000000 0 1;
200000000 0 1;
200000000 0 1;
200000000 0 1;
200000000 0 1;
250000000 0 1;
200000000 0 1;
260000000 0 1;
250000000 0 1;
200400000 0 1;
250000000 0 1;
200000000 0 1;
250000000 0 1;
200000000 0 1;
200000000 0 1;
200000000 0 1;
200000000 0 1;
200000000 0 1;
200000000 0 1;
200000000 0 1;
230000000 0 1;
200000000 0 1;
200000000 0 1;
200000000 0 1;
200000000 0 1;
200000000 0 1;
200000000 0 1;
250000000 0 1;
200000000 0 1;
200000000 0 1;
200000000 0 1;
200000000 0 1;
200000000 0 1;
200000000 0 1;
200000000 0 1;
200000000 0 1;
200000000 0 1;
240000000 0 1;
205000000 0 1;
200000000 0 1;
250000000 0 1;
260000000 0 1;
200000000 0 1;
200000000 0 1;
200000000 0 1;
200000000 0 1;
130000000 0 1;
140000000 0 1;
203000000 0 1;
250000000 0 1;
250000000 0 1;
200000000 0 1;
250000000 0 1;
200000000 0 1;
200000000 0 1;
200000000 0 1;
200000000 0 1;
200000000 0 1;
200000000 0 1;
200000000 0 1;
200000000 0 1;
200000000 0 1;
200500000 0 1;
200000000 0 1;
200000000 0 1;
200000000 0 1;
200000000 0 1;
200000000 0 1;
200000000 0 1;
200000000 0 1;
200000000 0 1;
200000000 0 1;
200000000 0 1;
200000000 0 1;
200000000 0 1;
200000000 0 1;
200000000 0 1;
240000000 0 1;
200000000 0 1;
200000000 0 1;
200000000 0 1;
200000000 0 1;
200000000 0 1;
200000000 0 1;
200000000 0 1;
200000000 0 1;
200000000 0 1;
200000000 0 1;
200000000 0 1;
260000000 0 1;
200000000 0 1;
230000000 0 1;
200000000 0 1;
200000000 0 1;
200000000 0 1;
200000000 0 1;
200000000 0 1;
200000000 0 1;
200000000 0 1;
200000000 0 1;
200000000 0 1;
200000000 0 1;
230000000 0 1;
200000000 0 1;
200000000 0 1;
200000000 0 1;
160000000 0 1;
200000000 0 1;
200000000 0 1;
200000000 0 1;
200000000 0 1;
200000000 0 1;
240000000 0 1;
200000000 0 1;
200000000 0 1;
200000000 0 1;
200000000 0 1;
200000000 0 1;
200000000 0 1;
200000000 0 1;
200000000 0 1;
200000000 0 1;
200500000 0 1;
200000000 0 1;
200000000 0 1;
200000000 0 1;
200000000 0 1;
240000000 0 1;
200000000 0 1;
200000000 0 1;
200000000 0 1;
200000000 0 1;
200000000 0 1;
200000000 0 1;
200000000 0 1;
203000000 0 1;
200000000 0 1;
200000000 0 1;
200000000 0 1;
200000000 0 1;
200000000 0 1;
200000000 0 1;
260000000 0 1;
200000000 0 1;
200000000 0 1;
200000000 0 1;
200000000 0 1;
200000000 0 1;
200000000 0 1;
200000000 0 1;
200000000 0 1;
200000000 0 1;
205000000 0 1;
200000000 0 1;
200000000 0 1;
200000000 0 1;
200000000 0 1;
200000000 0 1;
200000000 0 1;
200000000 0 1;
200000000 0 1;
200000000 0 1;
200000000 0 1;
200000000 0 1;
200000000 0 1;
200000000 0 1;
200000000 0 1;
200000000 0 1;
200000000 0 1;
200000000 0 1;
200000000 0 1;
200000000 0 1;
200000000 0 1;
200000000 0 1;
200000000 0 1;
200000000 0 1;
200000000 0 1;
260000000 0 1;
200000000 0 1;
200000000 0 1;
260000000 0 1;
200000000 0 1;
200000000 0 1;
200000000 0 1;
200000000 0 1;
200000000 0 1;
200000000 0 1;
200000000 0 1;
200000000 0 1;
200000000 0 1;
200000000 0 1;
200000000 0 1;
200000000 0 1;
200000000 0 1;
250000000 0 1;
200000000 0 1;
200000000 0 1;
200000000 0 1;
200000000 0 1;
200000000 0 1;
200000000 0 1;
250000000 0 1;
250000000 0 1;
200600000 0 1;
200000000 0 1;
200000000 0 1;
250000000 0 1;
200000000 0 1;
200000000 0 1;
200000000 0 1;
250000000 0 1;
200000000 0 1;
200000000 0 1;
200000000 0 1;
200000000 0 1;
200000000 0 1;
200000000 0 1;
200000000 0 1;
200000000 0 1;
205000000 0 1;
200000000 0 1;
200000000 0 1;
200000000 0 1;
200000000 0 1;
200000000 0 1;
200000000 0 1;
200000000 0 1;
200000000 0 1;
200000000 0 1;
200000000 0 1;
200000000 0 1;
200000000 0 1;
200000000 0 1;
200000000 0 1;
200000000 0 1;
200000000 0 1;
230000000 0 1;
200000000 0 1;
200000000 0 1;
200000000 0 1;
200000000 0 1;
200000000 0 1;
250000000 0 1;
200000000 0 1;
200000000 0 1;
200000000 0 1;
200000000 0 1;
130000000 0 1;
103000000 0 1;
200000000 0 1;
250000000 0 1;
200000000 0 1;
200000000 0 1;
200000000 0 1;
200000000 0 1;
250000000 0 1;
200000000 0 1;
200000000 0 1;
200000000 0 1;
200000000 0 1;
200000000 0 1;
200000000 0 1;
200000000 0 1;
200000000 0 1;
260000000 0 1;
260000000 0 1;
200000000 0 1;
250000000 0 1;
200000000 0 1;
230000000 0 1;
200000000 0 1;
200000000 0 1;
240000000 0 1;
200000000 0 1;
200000000 0 1;
230000000 0 1;
200000000 0 1;
230000000 0 1;
200000000 0 1;
203000000 0 1;
200000000 0 1;
200000000 0 1;
200000000 0 1;
200000000 0 1;
200000000 0 1;
200000000 0 1;
260000000 0 1;
200000000 0 1;
200000000 0 1;
250000000 0 1;
200000000 0 1;
200000000 0 1;
200000000 0 1;
200000000 0 1;
200000000 0 1;
200000000 0 1;
200000000 0 1;
200000000 0 1;
200000000 0 1;
200000000 0 1;
200000000 0 1;
200000000 0 1;
260000000 0 1;
200000000 0 1;
205000000 0 1;
200000000 0 1;
200000000 0 1;
200000000 0 1;
200000000 0 1;
230000000 0 1;
200000000 0 1;
200000000 0 1;
206000000 0 1;
200000000 0 1;
200000000 0 1;
230000000 0 1;
200000000 0 1;
200000000 0 1;
200000000 0 1;
200000000 0 1;
200000000 0 1;
200000000 0 1;
200000000 0 1;
203000000 0 1;
200000000 0 1;
206000000 0 1;
200000000 0 1;
230000000 0 1;
200000000 0 1;
206000000 0 1;
200000000 0 1;
200000000 0 1;
200000000 0 1;
200000000 0 1;
200000000 0 1;
250000000 0 1;
200000000 0 1;
200000000 0 1;
200003000 0 1;
200000000 0 1;
200000000 0 1;
200000000 0 1;
200000000 0 1;
260000000 0 1;
200000000 0 1;
200000000 0 1;
200000000 0 1;
230000000 0 1;
200000000 0 1;
260000000 0 1;
200000000 0 1;
140000000 0 1;
140000000 0 1;
200000000 0 1;
200000000 0 1;
200000000 0 1;
200000000 0 1;
230000000 0 1;
150000000 0 1;
200000000 0 1;
200000000 0 1;
200005000 0 1;
200000000 0 1;
200000000 0 1;
200600000 0 1;
203000000 0 1;
200000000 0 1;
200000000 0 1;
200000000 0 1;
200000000 0 1;
200000000 0 1;
200000000 0 1;
200000000 0 1;
200000000 0 1;
200060000 0 1;
200000000 0 1;
200000000 0 1;
260000000 0 1;
200000000 0 1;
205000000 0 1;
200000000 0 1;
200000000 0 1;
200000000 0 1;
200000000 0 1;
200000000 0 1;
200000000 0 1;
200000000 0 1;
200000000 0 1;
200000000 0 1;
260000000 0 1;
200000000 0 1;
200000000 0 1;
200000000 0 1;
200000000 0 1;
200000000 0 1;
200000000 0 1;
200000000 0 1;
200000000 0 1;
206000000 0 1;
200000000 0 1;
200000000 0 1;
200000000 0 1;
230000000 0 1;
250000000 0 1;
200000000 0 1;
200000000 0 1;
200000000 0 1;
200000000 0 1;
200000000 0 1;
200000000 0 1;
200000000 0 1;
130000000 0 1;
160000000 0 1;
025000000 0 1;
020000000 0 1;
023000000 0 1;
020000000 0 1;
020000000 0 1;
020000000 0 1;
020000040 0 1;
020000000 0 1;
020000000 0 1;
020000000 0 1;
103000000 0 1;
200000000 0 1;
200000000 0 1;
200000000 0 1;
260000000 0 1;
010300000 0 1;
010003000 0 1;
020000000 0 1;
023000000 0 1;
020000000 0 1;
020000000 0 1;
020000000 0 1;
020000000 0 1;
200000000 0 1;
250000000 0 1;
250000000 0 1;
200000000 0 1;
250000000 0 1;
200000000 0 1;
200000000 0 1;
200000000 0 1;
200000000 0 1;
200000000 0 1;
250000000 0 1;
200000000 0 1;
200000000 0 1;
200000000 0 1;
200000000 0 1;
200000000 0 1;
200000000 0 1;
260000000 0 1;
200000000 0 1;
260000000 0 1;
200000000 0 1;
200000000 0 1;
200000000 0 1;
200000000 0 1;
203000000 0 1;
200000000 0 1;
260000000 0 1;
200000000 0 1;
200000000 0 1;
206000000 0 1;
200000000 0 1;
200300000 0 1;
250000000 0 1;
206000000 0 1;
200000000 0 1;
200000000 0 1;
250000000 0 1;
200000000 0 1;
200000000 0 1;
200000000 0 1;
260000000 0 1;
200000000 0 1;
200000000 0 1;
200000000 0 1;
200000000 0 1;
200000000 0 1;
200000000 0 1;
200000000 0 1;
200000000 0 1;
200000000 0 1;
200000000 0 1;
200000000 0 1;
200000000 0 1;
200000000 0 1;
200000000 0 1;
200000000 0 1;
200000000 0 1;
203000000 0 1;
200000000 0 1;
200000000 0 1;
200000000 0 1;
200000000 0 1;
200000000 0 1;
200000000 0 1;
250000000 0 1;
200000000 0 1;
200000000 0 1;
200000000 0 1;
250000000 0 1;
200000000 0 1;
200000000 0 1;
250000000 0 1;
200000000 0 1;
200000000 0 1;
200000000 0 1;
200000000 0 1;
203000000 0 1;
200000000 0 1;
200000000 0 1;
200000000 0 1;
203000000 0 1;
200000000 0 1;
200000000 0 1;
200000000 0 1;
200000000 0 1;
260000000 0 1;
200000000 0 1;
200000000 0 1;
206000000 0 1;
200000000 0 1;
200000000 0 1;
200000000 0 1;
200000000 0 1;
200000000 0 1;
200000000 0 1;
200000000 0 1;
200000000 0 1;
200000000 0 1;
200000000 0 1;
200000000 0 1;
200000000 0 1;
200000000 0 1;
200000000 0 1;
200000000 0 1;
200000000 0 1;
260000000 0 1;
260000000 0 1;
200000000 0 1;
200000000 0 1;
200000000 0 1;
200000000 0 1;
200000000 0 1;
200000000 0 1;
200000000 0 1;
200000000 0 1;
200000000 0 1;
200000000 0 1;
240000000 0 1;
200000000 0 1;
200000000 0 1;
200000000 0 1;
200000000 0 1;
200000000 0 1;
230000000 0 1;
200000000 0 1;
200000000 0 1;
240000000 0 1;
200000000 0 1;
200000000 0 1;
200000000 0 1;
200000000 0 1;
200000000 0 1;
250000000 0 1;
200000000 0 1;
200000000 0 1;
230000000 0 1;
200000000 0 1;
250000000 0 1;
200000000 0 1;
250000000 0 1;
016000000 0 1;
014000000 0 1;
010600000 0 1;
010300000 0 1;
020000000 0 1;
020000000 0 1;
020000000 0 1;
020000000 0 1;
020000000 0 1;
020000000 0 1;
020000000 0 1;
020000000 0 1;
020000000 0 1;
020000000 0 1;
020300000 0 1;
200000000 0 1;
230000000 0 1;
260000000 0 1;
200000000 0 1;
200000000 0 1;
200000000 0 1;
200000000 0 1;
200000000 0 1;
200000000 0 1;
200000000 0 1;
200000000 0 1;
260000000 0 1;
200000000 0 1;
260000000 0 1;
200000000 0 1;
200000000 0 1;
200000000 0 1;
250000000 0 1;
250000000 0 1;
200000000 0 1;
200000000 0 1;
200000000 0 1;
200000000 0 1;
200000000 0 1;
200000000 0 1;
200000000 0 1;
200000000 0 1;
200000000 0 1;
200000000 0 1;
200000000 0 1;
200000000 0 1;
200000000 0 1;
240000000 0 1;
200000000 0 1;
200000000 0 1;
200000000 0 1;
200000000 0 1;
200000000 0 1;
260000000 0 1;
250000000 0 1;
200040000 0 1;
260000000 0 1;
200000000 0 1;
200000000 0 1;
200000000 0 1;
200000000 0 1;
206000000 0 1;
240000000 0 1;
200000000 0 1;
200000000 0 1;
200000000 0 1;
240000000 0 1;
250000000 0 1;
200000000 0 1;
200000000 0 1;
200000000 0 1;
230000000 0 1;
200000000 0 1;
260000000 0 1;
200000000 0 1;
200000000 0 1;
200000000 0 1;
200000000 0 1;
260000000 0 1;
200000000 0 1;
200000000 0 1;
200000000 0 1;
200000000 0 1;
200000000 0 1;
200000000 0 1;
200000000 0 1;
200000000 0 1;
200000000 0 1;
200000000 0 1;
240000000 0 1;
200000000 0 1;
200000000 0 1;
200000000 0 1;
200000000 0 1;
260000000 0 1;
200000000 0 1;
200000000 0 1;
200000000 0 1;
200000000 0 1;
200000000 0 1;
200000000 0 1;
200000000 0 1;
200000000 0 1;
200000000 0 1;
200000000 0 1;
250000000 0 1;
203000000 0 1;
200000000 0 1;
230000000 0 1;
200000000 0 1;
200000000 0 1;
200000000 0 1;
200000000 0 1;
260000000 0 1;
203000000 0 1;
200000000 0 1;
160000000 0 1;
106000000 0 1;
200000000 0 1;
200000000 0 1;
200000000 0 1;
200000000 0 1;
200000000 0 1;
200000000 0 1;
200000000 0 1;
200000000 0 1;
200000000 0 1;
200000000 0 1;
200000000 0 1;
200000000 0 1;
200000000 0 1;
200000000 0 1;
200000000 0 1;
200000000 0 1;
200000000 0 1;
200000000 0 1;
200000000 0 1;
200000000 0 1;
200000000 0 1;
200000000 0 1;
200000000 0 1;
200000000 0 1;
200000000 0 1;
200000000 0 1;
200000000 0 1;
200000000 0 1;
200000000 0 1;
200000000 0 1;
200000000 0 1;
200000000 0 1;
200000000 0 1;
203000000 0 1;
203000000 0 1;
200000000 0 1;
200000000 0 1;
200000000 0 1;
200000000 0 1;
200000000 0 1;
260000000 0 1;
260000000 0 1;
200000000 0 1;
260000000 0 1;
230000000 0 1;
200000000 0 1;
200000000 0 1;
240000000 0 1;
260000000 0 1;
260000000 0 1;
160000000 0 1;
200000000 0 1;
200000000 0 1;
240000000 0 1;
200000000 0 1;
206000000 0 1;
240000000 0 1;
240000000 0 1;
200000000 0 1;
230000000 0 1;
200000000 0 1;
200000000 0 1;
200000000 0 1;
203000000 0 1;
200000000 0 1;
200000000 0 1;
200000000 0 1;
203000000 0 1;
200000000 0 1;
200000000 0 1;
200000000 0 1;
260000000 0 1;
200000000 0 1;
200000000 0 1;
200000000 0 1;
240000000 0 1;
230000000 0 1;
200000000 0 1;
200000000 0 1;
200000000 0 1;
200000000 0 1;
260000000 0 1;
200000000 0 1;
200000000 0 1;
200000000 0 1;
200000000 0 1;
200000000 0 1;
200000000 0 1;
200000000 0 1;
200000000 0 1;
260000000 0 1;
200000000 0 1;
200300000 0 1;
230000000 0 1;
200000000 0 1;
200000000 0 1;
200000000 0 1;
200000000 0 1;
230000000 0 1;
203000000 0 1;
200000000 0 1;
200000000 0 1;
200000000 0 1;
200000000 0 1;
200000000 0 1;
240000000 0 1;
200000000 0 1;
260000000 0 1;
200000000 0 1;
200000000 0 1;
200000000 0 1;
200000000 0 1;
250000000 0 1;
200000000 0 1;
200000000 0 1;
200000000 0 1;
260000000 0 1;
200000000 0 1;
200000000 0 1;
200000000 0 1;
230000000 0 1;
200000000 0 1;
200000000 0 1;
206000000 0 1;
230000000 0 1;
200000000 0 1;
200000000 0 1;
200000000 0 1;
200000000 0 1;
204000000 0 1;
200000000 0 1;
230000000 0 1;
200000000 0 1;
200000000 0 1;
200000000 0 1;
200000000 0 1;
200000000 0 1;
200000000 0 1;
200000000 1 0;
200000000 1 0;
200000000 1 0;
250000000 1 0;
203000000 1 0;
200600000 1 0;
240000000 1 0;
260000000 1 0;
200000000 1 0;
200000000 1 0;
250000000 1 0;
200000000 1 0;
240000000 1 0;
250000000 1 0;
200000000 1 0;
200000000 1 0;
206000000 1 0;
250000000 1 0;
200000000 1 0;
200000000 1 0;
200000000 1 0;
200000000 1 0;
200000000 1 0;
200000000 1 0;
200000000 1 0;
260000000 1 0;
200000000 1 0;
200000000 1 0;
130000000 1 0;
130000000 1 0;
230000000 1 0;
200000000 1 0;
200000000 1 0;
200000000 1 0;
206000000 1 0;
200000000 1 0;
200000000 1 0;
200000000 1 0;
160000000 1 0;
200000000 1 0;
200000000 1 0;
240000000 1 0;
200000000 1 0;
200000000 1 0;
200000000 1 0;
200000000 1 0;
200000000 1 0;
200000000 1 0;
200000000 1 0;
200000000 1 0;
200000000 1 0;
200000000 1 0;
230000000 1 0;
200000000 1 0;
200400000 1 0;
200000000 1 0;
200000000 1 0;
200000000 1 0;
200000000 1 0;
250000000 1 0;
200000000 1 0;
200000000 1 0;
200000000 1 0;
200000000 1 0;
200000000 1 0;
200000000 1 0;
200000000 1 0;
260000000 1 0;
200000000 1 0;
200000000 1 0;
200000000 1 0;
240000000 1 0;
200030000 1 0;
250000000 1 0;
200000000 1 0;
200000000 1 0;
200000000 1 0;
200000000 1 0;
020000000 1 0;
020000000 1 0;
025000000 1 0;
020000000 1 0;
020000000 1 0;
024000000 1 0;
020000000 1 0;
020000000 1 0;
020000000 1 0;
020000000 1 0;
020000000 1 0;
020000000 1 0;
020000000 1 0;
020000000 1 0;
020000000 1 0;
020000000 1 0;
020000000 1 0;
020000000 1 0;
020000000 1 0;
020000000 1 0;
020000000 1 0;
020000000 1 0;
020300000 1 0;
023000000 1 0;
020000000 1 0;
020000000 1 0;
020000000 1 0;
020000000 1 0;
020000000 1 0;
024000000 1 0;
020500000 1 0;
020000000 1 0;
024000000 1 0;
020000000 1 0;
020000000 1 0;
026000000 1 0;
020000000 1 0;
020000000 1 0;
200000000 1 0;
260000000 1 0;
206000000 1 0;
200000000 1 0;
200000000 1 0;
200000000 1 0;
020000000 1 0;
024000000 1 0;
020000000 1 0;
020000000 1 0;
020000000 1 0;
020000000 1 0;
020000000 1 0;
020000000 1 0;
025000000 1 0;
020000000 1 0;
020300000 1 0;
020000000 1 0;
020000000 1 0;
020400000 1 0;
020000000 1 0;
026000000 1 0;
020500000 1 0;
020000000 1 0;
020000000 1 0;
024000000 1 0;
020000000 1 0;
020000000 1 0;
020000000 1 0;
020000000 1 0;
020000000 1 0;
020000000 1 0;
020000000 1 0;
020000000 1 0;
020000000 1 0;
020000000 1 0;
020300000 1 0;
020000000 1 0;
024000000 1 0;
020000000 1 0;
020000000 1 0;
200000000 1 0;
200000000 1 0;
200000000 1 0;
200000000 1 0;
230000000 1 0;
200000000 1 0;
200000000 1 0;
200000000 1 0;
200000000 1 0;
206000000 1 0;
200000000 1 0;
250000000 1 0;
200300000 1 0;
203000000 1 0;
200000000 1 0;
240000000 1 0;
200000000 1 0;
200000000 1 0;
200000000 1 0;
200000000 1 0;
260000000 1 0;
230000000 1 0;
260000000 1 0;
200000000 1 0;
200000000 1 0;
200000000 1 0;
200000000 1 0;
150000000 1 0;
230000000 1 0;
200500000 1 0;
260000000 1 0;
200000000 1 0;
200400000 1 0;
200000000 1 0;
200000000 1 0;
200500000 1 0;
260000000 1 0;
200000000 1 0;
200000000 1 0;
200000000 1 0;
200500000 1 0;
200000000 1 0;
200000000 1 0;
200000000 1 0;
260000000 1 0;
200000000 1 0;
260000000 1 0;
200000000 1 0;
260000000 1 0;
200000000 1 0;
200000000 1 0;
200000000 1 0;
200000000 1 0;
230000000 1 0;
230000000 1 0;
260000000 1 0;
200000000 1 0;
203000000 1 0;
200000000 1 0;
200000000 1 0;
200000000 1 0;
260000000 1 0;
240000000 1 0;
240000000 1 0;
200000000 1 0;
200000000 1 0;
230000000 1 0;
200000000 1 0;
200000000 1 0;
230000000 1 0;
200000000 1 0;
020000000 1 0;
025000000 1 0;
020000000 1 0;
020000000 1 0;
020000000 1 0;
020000000 1 0;
020000000 1 0;
020000000 1 0;
020000000 1 0;
020000000 1 0;
020000000 1 0;
023000000 1 0;
025000000 1 0;
020000000 1 0;
026000000 1 0;
023000000 1 0;
023000000 1 0;
020000000 1 0;
023000000 1 0;
020000000 1 0;
020000000 1 0;
023000000 1 0;
026000000 1 0;
020000000 1 0;
026000000 1 0;
020000000 1 0;
020000000 1 0;
020000000 1 0;
020000000 1 0;
020000000 1 0;
020000000 1 0;
020000000 1 0;
020000000 1 0;
020000000 1 0;
026000000 1 0;
020000000 1 0;
020300000 1 0;
002000000 1 0;
002000000 1 0;
002000000 1 0;
002000000 1 0;
002000000 1 0;
002000000 1 0;
002500000 1 0;
002000000 1 0;
002000000 1 0;
002000000 1 0;
002000000 1 0;
002400000 1 0;
002000000 1 0;
002000000 1 0;
002500000 1 0;
002500000 1 0;
002000000 1 0;
002000000 1 0;
002000600 1 0;
002000000 1 0;
002000000 1 0;
002050000 1 0;
002000000 1 0;
002060000 1 0;
002000000 1 0;
002000000 1 0;
002000000 1 0;
002000000 1 0;
002000000 1 0;
002000000 1 0;
002000000 1 0;
002000000 1 0;
002000000 1 0;
002000000 1 0;
002000000 1 0;
002000000 1 0;
002000000 1 0;
002000000 1 0;
002000000 1 0;
002000000 1 0;
002000000 1 0;
002000000 1 0;
002000000 1 0;
002000000 1 0;
002000000 1 0;
002000000 1 0;
002000000 1 0;
002000000 1 0;
002000000 1 0;
002000000 1 0;
002000000 1 0;
002000000 1 0;
002000000 1 0;
002000000 1 0;
002000000 1 0;
020000000 1 0;
020000000 1 0;
026000000 1 0;
026000000 1 0;
020000000 1 0;
023000000 1 0;
020000000 1 0;
020000000 1 0;
020000000 1 0;
020000000 1 0;
023000000 1 0;
023000000 1 0;
024000000 1 0;
020000000 1 0;
020000000 1 0;
020000000 1 0;
020000000 1 0;
026000000 1 0;
020000000 1 0;
020000000 1 0;
020000000 1 0;
002500000 1 0;
002400000 1 0;
002000000 1 0;
002000000 1 0;
002000000 1 0;
002300000 1 0;
002000000 1 0;
002500000 1 0;
002000000 1 0;
002000000 1 0;
002500000 1 0;
002300000 1 0;
002000000 1 0;
002000000 1 0;
002000000 1 0;
002500000 1 0;
002000000 1 0;
002000000 1 0;
002000000 1 0;
002000000 1 0;
002000000 1 0;
002000000 1 0;
002000000 1 0;
002400000 1 0;
020000000 1 0;
020000000 1 0;
023000000 1 0;
024000000 1 0;
020000000 1 0;
020000000 1 0;
020000000 1 0;
025000000 1 0;
020500000 1 0;
026000000 1 0;
020000000 1 0;
020000000 1 0;
020000000 1 0;
020400000 1 0;
020400000 1 0;
020000000 1 0;
020000000 1 0;
020000000 1 0;
020000000 1 0;
020000000 1 0;
020000000 1 0;
020000000 1 0;
023000000 1 0;
020000000 1 0;
020000000 1 0;
020000000 1 0;
020000000 1 0;
020000000 1 0;
020500000 1 0;
020000000 1 0;
020000000 1 0;
020000000 1 0;
020000000 1 0;
020000000 1 0;
020000000 1 0;
020000000 1 0;
020000000 1 0;
020000000 1 0;
023000000 1 0;
020000000 1 0;
024000000 1 0;
020000000 1 0;
020000000 1 0;
002000000 1 0;
002000000 1 0;
002000000 1 0;
002000000 1 0;
002000000 1 0;
002400000 1 0;
002000000 1 0;
002000000 1 0;
002000000 1 0;
002000000 1 0;
002400000 1 0;
001600000 1 0;
001600000 1 0;
002400000 1 0;
002400000 1 0;
001500000 1 0;
002000000 1 0;
002000000 1 0;
002000000 1 0;
002000000 1 0;
002040000 1 0;
002000000 1 0;
002000000 0 1;
002300000 1 0;
002000000 1 0;
002000000 1 0;
002000000 1 0;
002500000 1 0;
002000000 1 0;
002000000 1 0;
002000000 1 0;
002000000 1 0;
002050000 1 0;
002000000 1 0;
002030000 1 0;
002500000 1 0;
002000000 1 0;
002000000 1 0;
002600000 1 0;
002600000 1 0;
002000000 1 0;
002300000 1 0;
002000000 1 0;
002000000 1 0;
002600000 1 0;
002600000 1 0;
002500000 1 0;
002000000 1 0;
002500000 1 0;
002000000 1 0;
002000000 1 0;
002000000 1 0;
002300000 1 0;
002000000 1 0;
002000000 1 0;
002003000 1 0;
002500000 1 0;
002600000 1 0;
002000000 1 0;
002000000 1 0;
002000000 1 0;
002000600 1 0;
002500000 1 0;
002000000 1 0;
002000000 1 0;
002000000 1 0;
002500000 1 0;
002000000 1 0;
002000000 1 0;
002000000 1 0;
002000000 1 0;
002300000 1 0;
002000000 1 0;
002000000 1 0;
002000000 1 0;
002040000 1 0;
002000000 1 0;
002500000 1 0;
002030000 1 0;
002000000 1 0;
002000000 1 0;
002000000 1 0;
002000000 1 0;
002000000 1 0;
002000000 1 0;
002000000 1 0;
002300000 1 0;
002000000 1 0;
002030000 1 0;
002000000 1 0;
002000000 1 0;
002300000 1 0;
002300000 1 0;
002400000 1 0;
002000000 1 0;
002000000 1 0;
002030000 1 0;
002000000 1 0;
002000000 1 0;
002000000 1 0;
002300000 1 0;
001005000 1 0;
001003000 1 0;
002000000 1 0;
002000000 1 0;
002050000 1 0;
002000000 1 0;
002000000 1 0;
002000000 1 0;
002000000 1 0;
002000000 1 0;
002000000 1 0;
002000000 1 0;
002000000 1 0;
002000000 1 0;
002000000 1 0;
002000000 1 0;
002000000 1 0;
002000000 1 0;
002000000 1 0;
002000000 1 0;
002300000 1 0;
002000000 1 0;
002060000 1 0;
002000000 1 0;
002000000 1 0;
002000000 1 0;
002000000 1 0;
002000000 1 0;
002000000 1 0;
002000000 1 0;
002000000 1 0;
002000000 1 0;
002500000 1 0;
002000000 1 0;
002000000 1 0;
002000000 1 0;
002000000 1 0;
002000000 1 0;
002300000 1 0;
002000000 1 0;
002000000 1 0;
002000000 1 0;
002000000 1 0;
002000000 1 0;
002000000 1 0;
002000000 1 0;
002000000 1 0;
002000000 1 0;
002000000 1 0;
002000000 1 0;
001050000 1 0;
001600000 1 0;
002000000 1 0;
002000000 1 0;
002000000 1 0;
002000000 1 0;
002000000 1 0;
002000000 1 0;
002000000 1 0;
002000000 1 0;
002000000 1 0;
002300000 1 0;
002000000 1 0;
002300000 1 0;
002000000 1 0;
002000000 1 0;
002000000 1 0;
002000000 1 0;
002000000 1 0;
002000000 1 0;
002300000 1 0;
002000000 1 0;
002000000 1 0;
002000000 1 0;
002000000 1 0;
002000000 1 0;
002000000 1 0;
002500000 1 0;
002000000 1 0;
002000000 1 0;
002500000 1 0;
002000000 1 0;
002000000 1 0;
002000000 1 0;
002004000 1 0;
002000000 1 0;
002000000 1 0;
002000000 1 0;
002000000 1 0;
002000000 1 0;
002400000 1 0;
002000000 1 0;
002000000 1 0;
002000000 1 0;
002000000 1 0;
002060000 1 0;
002500000 1 0;
002000000 1 0;
002000000 1 0;
002000000 1 0;
002000000 1 0;
002000000 1 0;
002000000 1 0;
002000000 1 0;
002000000 1 0;
002000000 1 0;
002000000 1 0;
002000000 1 0;
002000000 1 0;
002000000 1 0;
002500000 1 0;
002500000 1 0;
002600000 1 0;
002000000 1 0;
002000000 1 0;
002000000 1 0;
002000000 1 0;
002000000 1 0;
002000000 1 0;
002000000 1 0;
002000000 1 0;
002000000 1 0;
002000000 1 0;
002300000 1 0;
002000000 1 0;
002000000 1 0;
002000000 1 0;
002000000 1 0;
002040000 1 0;
002000000 1 0;
002000000 1 0;
001003000 1 0;
002000000 1 0;
002400000 1 0;
002300000 1 0;
002500000 1 0;
002000000 1 0;
002000000 1 0;
002000000 1 0;
002500000 1 0;
002500000 1 0;
002300000 1 0;
002500000 1 0;
002000000 1 0;
002300000 1 0;
002000000 1 0;
002000000 1 0;
002300000 1 0;
002000000 1 0;
002500000 1 0;
002000000 1 0;
002000000 1 0;
002000000 1 0;
002000000 1 0;
002000000 1 0;
000100300 1 0;
000160000 1 0;
000200000 1 0;
000240000 1 0;
000240000 1 0;
002000000 1 0;
002000000 1 0;
002000000 0 1;
002006000 1 0;
002000000 1 0;
002000000 1 0;
002000000 1 0;
002000000 1 0;
002000000 1 0;
002000600 1 0;
002000000 1 0;
002000000 1 0;
002000000 1 0;
002000000 1 0;
002000000 1 0;
002600000 1 0;
002000600 1 0;
002400000 1 0;
002000000 1 0;
002000000 1 0;
002000000 1 0;
002000000 1 0;
002000000 1 0;
002000000 1 0;
002000000 1 0;
002000000 1 0;
002000000 1 0;
002000000 1 0;
002004000 1 0;
002000000 1 0;
000200000 1 0;
000200000 1 0;
000200000 1 0;
000200000 1 0;
000200000 1 0;
000204000 1 0;
000200000 1 0;
000200000 1 0;
000200000 1 0;
000200000 1 0;
000200000 1 0;
000240000 1 0;
000200000 1 0;
000200000 1 0;
000200050 1 0;
000200000 1 0;
000200000 1 0;
000200000 1 0;
000200000 1 0;
000200000 1 0;
000200000 1 0;
000200000 1 0;
000250000 1 0;
000206000 1 0;
000200000 1 0;
000200000 1 0;
000200000 1 0;
000200000 1 0;
000200000 1 0;
000200000 1 0;
000240000 1 0;
000200000 1 0;
000200000 1 0;
000200000 1 0;
000200000 1 0;
000200000 1 0;
000200000 1 0;
000200000 1 0;
000200000 1 0;
000200000 1 0;
000200000 1 0;
000200000 1 0;
000260000 1 0;
000200000 1 0;
000200000 1 0;
000200050 1 0;
000200000 1 0;
000200000 1 0;
000240000 1 0;
000200000 1 0;
000200000 1 0;
000200000 1 0;
000260000 1 0;
000200000 1 0;
000200000 1 0;
000200000 1 0;
000200000 1 0;
000200000 1 0;
000240000 1 0;
000200000 1 0;
000200000 1 0;
000200000 1 0;
000200000 1 0;
000200500 1 0;
000200000 1 0;
000203000 1 0;
000200000 1 0;
000200000 1 0;
000240000 1 0;
000200000 1 0;
000203000 1 0;
000200000 1 0;
000200000 1 0;
000200000 1 0;
000200000 1 0;
000250000 1 0;
000200000 1 0;
000200000 1 0;
000200000 1 0;
000200000 1 0;
000260000 1 0;
000200000 1 0;
000260000 1 0;
000200000 1 0;
000200000 1 0;
000203000 1 0;
000230000 1 0;
000250000 1 0;
000200000 1 0;
000200000 1 0;
000200000 1 0;
000200000 1 0;
000200000 1 0;
000250000 1 0;
000200000 1 0;
000200000 1 0;
000200000 1 0;
000200000 1 0;
000200000 1 0;
000250000 1 0;
000200000 1 0;
000230000 1 0;
000200000 1 0;
000230000 1 0;
000200000 1 0;
000200000 1 0;
000200000 1 0;
000250000 1 0;
000200000 1 0;
000200000 1 0;
000240000 1 0;
000200000 1 0;
002000000 0 1;
002000000 0 1;
002000000 0 1;
002000000 0 1;
002000000 0 1;
002000000 0 1;
002000000 0 1;
002000000 0 1;
002000000 0 1;
002000000 0 1;
002000000 0 1;
002050000 0 1;
002000000 0 1;
002300000 0 1;
002000000 0 1;
002000000 0 1;
002000000 0 1;
002000000 0 1;
002400000 0 1;
002000000 0 1;
002000000 0 1;
002000000 0 1;
002000000 0 1;
002060000 0 1;
002000000 0 1;
002600000 0 1;
002000000 0 1;
002000000 0 1;
002000000 0 1;
002000000 0 1;
002000000 0 1;
002000000 0 1;
002000000 0 1;
002000000 0 1;
002000000 0 1;
002000000 0 1;
002000000 0 1;
002000000 0 1;
002000000 0 1;
002000000 0 1;
002000000 0 1;
002000000 0 1;
002000000 0 1;
002000000 0 1;
002000000 0 1;
002000000 0 1;
002000000 0 1;
002000000 0 1;
002000000 0 1;
002300000 0 1;
002300000 0 1;
002000000 0 1;
002000000 0 1;
002000000 0 1;
002500000 0 1;
002000000 0 1;
002000000 0 1;
002000500 0 1;
002000000 0 1;
002000000 0 1;
002000000 0 1;
002000000 0 1;
002000500 0 1;
002000000 0 1;
002000000 0 1;
002000000 0 1;
002000000 0 1;
002000000 0 1;
002600000 0 1;
002000000 0 1;
002000000 0 1;
002000000 0 1;
002030000 0 1;
002000000 0 1;
002000000 0 1;
002300000 0 1;
002000000 0 1;
002000000 0 1;
002000000 0 1;
002000000 0 1;
002000000 0 1;
002000000 0 1;
002000000 0 1;
002030000 0 1;
002000000 0 1;
002000000 0 1;
002300000 0 1;
002000000 0 1;
002000000 0 1;
002000000 0 1;
002000000 0 1;
002400000 0 1;
002000000 0 1;
002000000 0 1;
002000000 0 1;
002000000 0 1;
002000000 0 1;
002000000 0 1;
002000000 0 1;
002000000 0 1;
002000000 0 1;
002000000 0 1;
002000000 0 1;
002000000 0 1;
002000000 0 1;
002000000 0 1;
002000000 0 1;
002000000 0 1;
002000000 0 1;
002400000 0 1;
002000000 0 1;
002000000 0 1;
002500000 0 1;
002000000 0 1;
002000000 0 1;
002000000 0 1;
002000000 0 1;
002000000 0 1;
002000000 0 1;
002000000 0 1;
002000000 0 1;
002000000 0 1;
002000000 0 1;
002000000 0 1;
002000000 0 1;
002000000 0 1;
002000000 0 1;
002000000 0 1;
002000000 0 1;
002000000 0 1;
002000000 0 1;
002000000 0 1;
002000000 0 1;
002500000 0 1;
002000000 0 1;
002000000 0 1;
002000000 0 1;
002000000 0 1;
002000000 0 1;
002300000 0 1;
002000000 0 1;
002000000 0 1;
002000000 0 1;
002000000 0 1;
002000000 0 1;
002000000 0 1;
002000000 0 1;
002000000 0 1;
002000000 0 1;
002000000 0 1;
002000000 0 1;
002600000 0 1;
002000000 0 1;
002000000 0 1;
002000000 0 1;
002600000 0 1;
002000000 0 1;
002000000 0 1;
002300000 0 1;
002000000 0 1;
002000000 0 1;
002000000 0 1;
002000000 0 1;
002300000 0 1;
002000000 0 1;
002000000 0 1;
002000000 0 1;
002000000 0 1;
002000000 0 1;
002000000 0 1;
002000000 0 1;
002300000 0 1;
002000000 0 1;
002000000 0 1;
002000000 0 1;
002000000 0 1;
002000000 0 1;
002000000 0 1;
002000000 0 1;
002000000 0 1;
002300000 0 1;
002000000 0 1;
001600000 0 1;
001000300 0 1;
001030000 0 1;
001030000 0 1;
001000300 0 1;
001300000 0 1;
001400000 0 1;
001050000 0 1;
002000000 0 1;
002000000 0 1;
002300000 0 1;
002000000 0 1;
002000000 0 1;
002000000 0 1;
002000000 0 1;
002300000 0 1;
002000000 0 1;
002000000 0 1;
002300000 0 1;
002600000 0 1;
002000000 0 1;
002040000 0 1;
002000000 0 1;
002000000 0 1;
002030000 0 1;
002000000 0 1;
002000000 0 1;
002000000 0 1;
002000000 0 1;
002000000 0 1;
002000000 0 1;
002000000 0 1;
002000000 0 1;
002000000 0 1;
002500000 0 1;
002000000 0 1;
002400000 0 1;
002000000 0 1;
002400000 0 1;
002000000 0 1;
002050000 0 1;
002000000 0 1;
002000000 0 1;
002000000 0 1;
002000000 0 1;
002000000 0 1;
002000000 0 1;
002000000 0 1;
002000000 0 1;
002000000 0 1;
002000000 0 1;
002000000 0 1;
002000000 0 1;
002000000 0 1;
002000000 0 1;
002000000 0 1;
002000000 0 1;
002000000 0 1;
002040000 0 1;
002000000 0 1;
002000000 0 1;
002000000 0 1;
002000000 0 1;
002000000 0 1;
002000000 0 1;
002000000 0 1;
002500000 0 1;
002000000 0 1;
002000000 0 1;
002000000 0 1;
002060000 0 1;
002000000 0 1;
002000000 0 1;
002000000 0 1;
002000000 0 1;
002000000 0 1;
002000000 0 1;
002000000 0 1;
002000000 0 1;
002000000 0 1;
002000000 0 1;
002000000 0 1;
002000000 0 1;
002000000 0 1;
002000000 0 1;
002000000 0 1;
002500000 0 1;
002000000 0 1;
002000000 0 1;
002000000 0 1;
002000000 0 1;
002000000 0 1;
002000000 0 1;
002600000 0 1;
002000000 0 1;
002000000 0 1;
002000000 0 1;
002000000 0 1;
002000000 0 1;
002000000 0 1;
002000000 0 1;
002000000 0 1;
002000000 0 1;
002000000 0 1;
002000000 0 1;
002000000 0 1;
002400000 0 1;
002000000 0 1;
002000000 0 1;
002000000 0 1;
002000000 0 1;
002000000 0 1;
002000000 0 1;
002000000 0 1;
002000000 0 1;
002000000 0 1;
002000000 0 1;
002000000 0 1;
002000000 0 1;
002000000 0 1;
002000000 0 1;
002000000 0 1;
002000000 0 1;
002000000 0 1;
002000000 0 1;
002600000 0 1;
002060000 0 1;
002060000 0 1;
002000000 0 1;
002000000 0 1;
002000000 0 1;
002000000 0 1;
002000000 0 1;
002000000 0 1;
002000000 0 1;
002000000 0 1;
002000000 0 1;
002000000 0 1;
002000000 0 1;
002000000 0 1;
002400000 0 1;
002000000 0 1;
002000000 0 1;
002300000 0 1;
002000000 0 1;
002000000 0 1;
002500000 0 1;
002500000 0 1;
002000000 0 1;
002000000 0 1;
002000000 0 1;
002000000 0 1;
002000000 0 1;
002000000 0 1;
002000000 0 1;
002000000 0 1;
002000000 0 1;
002000000 0 1;
002000000 0 1;
002000000 0 1;
002000000 0 1;
002000000 0 1;
002000000 0 1;
002000000 0 1;
002000000 0 1;
002000000 0 1;
002000000 0 1;
002000000 0 1;
002000000 0 1;
002000000 0 1;
002000000 0 1;
002000000 0 1;
002000000 0 1;
002000000 0 1;
002000000 0 1;
002000000 0 1;
002000000 0 1;
002000000 0 1;
002400000 0 1;
002000000 0 1;
002000000 0 1;
002000000 0 1;
002500000 0 1;
002000000 0 1;
002500000 0 1;
002500000 0 1;
002000000 0 1;
002000000 0 1;
002000000 0 1;
002000000 0 1;
002000000 0 1;
002000050 0 1;
002000000 0 1;
002000000 0 1;
002050000 0 1;
002000000 0 1;
002500000 0 1;
002006000 0 1;
002000000 0 1;
002000000 0 1;
002000000 0 1;
002000000 0 1;
002060000 0 1;
002000000 0 1;
002000000 0 1;
002000000 0 1;
002000000 0 1;
002000000 0 1;
002000000 0 1;
002000000 0 1;
002000000 0 1;
002000000 0 1;
002000000 0 1;
002000000 0 1;
002000000 0 1;
002060000 0 1;
002600000 0 1;
002000000 0 1;
002000000 0 1;
002060000 0 1;
002000000 0 1;
002000000 0 1;
002040000 0 1;
002000000 0 1;
002000000 0 1;
002000000 0 1;
002000000 0 1;
002000000 0 1;
002000000 0 1;
002000000 0 1;
002000000 0 1;
002000000 0 1;
002000000 0 1;
002050000 0 1;
002000000 0 1;
002000000 0 1;
002000000 0 1;
002000000 0 1;
002300000 0 1;
002000000 0 1;
002000000 0 1;
002000000 0 1;
002000000 0 1;
002000000 0 1;
002000000 0 1;
002000000 0 1;
002000000 0 1;
002000000 0 1;
002000000 0 1;
002000000 0 1;
002000000 0 1;
002000000 0 1;
002000000 0 1;
002000500 0 1;
002000000 0 1;
002000000 0 1;
002060000 0 1;
002000000 0 1;
002000000 0 1;
002000000 0 1;
002000000 0 1;
002000000 0 1;
002000000 0 1;
002000000 0 1;
002000000 0 1;
002500000 0 1;
002000000 0 1;
002500000 0 1;
002000000 0 1;
002000000 0 1;
002000000 0 1;
002000000 0 1;
002000000 0 1;
002000000 0 1;
002000000 0 1;
002000000 0 1;
002000000 0 1;
002000000 0 1;
002000000 0 1;
002000000 0 1;
002000000 0 1;
002000000 0 1;
002000000 0 1;
002000000 0 1;
002000000 0 1;
002000000 0 1;
002000000 0 1;
002000000 0 1;
002000000 0 1;
002000000 0 1;
002000000 0 1;
002300000 0 1;
002000000 0 1;
002600000 0 1;
002000000 0 1;
002000000 0 1;
002000000 0 1;
002000000 0 1;
002000000 0 1;
002000000 0 1;
002000000 0 1;
002500000 0 1;
002000000 0 1;
002600000 0 1;
002000000 0 1;
002000000 0 1;
002000000 0 1;
002000000 0 1;
002600000 0 1;
002000000 0 1;
002000000 0 1;
002000000 0 1;
002000000 0 1;
002600000 0 1;
002000000 0 1;
002000000 0 1;
002000000 0 1;
002000000 0 1;
002400000 0 1;
002000000 0 1;
002000000 0 1;
002300000 0 1;
002000000 0 1;
002000000 0 1;
002000000 0 1;
002000000 0 1;
002060000 0 1;
002000000 0 1;
002000000 0 1;
002000000 0 1;
002000000 0 1;
002060000 0 1;
002000000 0 1;
002000000 0 1;
002000000 0 1;
002500000 0 1;
002000000 0 1;
002060000 0 1;
002000000 0 1;
002000000 0 1;
002000000 0 1;
002000000 0 1;
002000000 0 1;
002000000 0 1;
002000000 0 1;
002000000 0 1;
002000000 0 1;
002000000 0 1;
002000000 0 1;
002000000 0 1;
002000000 0 1;
002000000 0 1;
002000000 0 1;
002000000 0 1;
002000000 0 1;
002000000 0 1;
002500000 0 1;
002300000 0 1;
002600000 0 1;
002000000 0 1;
000002000 0 1;
000002000 0 1;
000002000 0 1;
000002000 0 1;
000002000 0 1;
000002000 0 1;
000002000 0 1;
000002000 0 1;
000002040 0 1;
000002000 0 1;
000002000 0 1;
000002000 0 1;
000002000 0 1;
000002000 0 1;
000002000 0 1;
000002000 0 1;
000002000 0 1;
000002000 0 1;
000002000 0 1;
000002000 0 1;
000002000 0 1;
000002000 0 1;
000002000 0 1;
000002000 0 1;
000002000 0 1;
000002000 0 1;
000002000 0 1;
000002000 0 1;
000002000 0 1;
000002000 0 1;
000002000 0 1;
000002000 0 1;
000002000 0 1;
000002000 0 1;
000002000 0 1;
000002000 0 1;
000002400 0 1;
000002000 0 1;
000002400 0 1;
000002000 0 1;
000002000 0 1;
000002000 0 1;
000002050 0 1;
000002000 0 1;
000002000 0 1;
000002000 0 1;
000002000 0 1;
002000000 0 1;
002500000 0 1;
002000000 0 1;
002300000 0 1;
002300000 0 1;
002000000 0 1;
002000500 0 1;
002050000 0 1;
002000000 0 1;
002000000 0 1;
002000000 0 1;
002000040 0 1;
002000000 0 1;
002000000 0 1;
002000000 0 1;
002500000 0 1;
002000000 0 1;
002000000 0 1;
002000000 0 1;
002000000 0 1;
002000000 0 1;
002000000 0 1;
002000000 0 1;
002000000 0 1;
002000000 0 1;
002030000 0 1;
002300000 0 1;
002000000 0 1;
002000000 0 1;
002000000 0 1;
002000000 0 1;
002000000 0 1;
002000000 0 1;
000002000 0 1;
000002000 0 1;
000002000 0 1;
000002000 0 1;
000002000 0 1;
000002000 0 1;
000002000 0 1;
000002400 0 1;
000002000 0 1;
000002000 0 1;
000002000 0 1;
000002060 0 1;
000002000 0 1;
000002000 0 1;
000002000 0 1;
000002000 0 1;
000002000 0 1;
000002000 0 1;
000002000 0 1;
000002000 0 1;
000002000 0 1;
000002000 0 1;
000002000 0 1;
000002000 0 1;
000002000 0 1;
000002000 0 1;
000002000 0 1;
000002000 0 1;
000002000 0 1;
000002000 0 1;
000002000 0 1;
000002000 0 1;
000002000 0 1;
000002000 0 1;
000002000 0 1;
000002000 0 1;
000002060 0 1;
000002000 0 1;
000002000 0 1;
000002000 0 1;
000002000 0 1;
000002000 0 1;
000002000 0 1;
000002000 0 1;
000002000 0 1;
000002000 0 1;
000002000 0 1;
000002000 0 1;
000002000 0 1;
000002000 0 1;
000020500 0 1;
000020000 0 1;
000020000 0 1;
000020000 0 1;
000020000 0 1;
000020000 0 1;
000020000 0 1;
000020000 0 1;
000020000 0 1;
000020000 0 1;
000020000 0 1;
000020000 0 1;
000020000 0 1;
000020000 0 1;
000020000 0 1;
000020000 0 1;
000020000 0 1;
000020000 0 1;
000020000 0 1;
000020000 0 1;
000020000 0 1;
000020500 0 1;
000020000 0 1;
000020000 0 1;
000020000 0 1;
000020000 0 1;
000020000 0 1;
000024000 0 1;
000020000 0 1;
000020000 0 1;
000020000 0 1;
000020000 0 1;
000020000 0 1;
000020000 0 1;
000020000 0 1;
000020000 0 1;
000020000 0 1;
000020000 0 1;
000020000 0 1;
000020000 0 1;
000020000 0 1;
000020000 0 1;
000020000 0 1;
000020000 0 1;
000020000 0 1;
000020000 0 1;
000002000 0 1;
000002000 0 1;
000002000 0 1;
000002000 0 1;
000002000 0 1;
000002000 0 1;
000002000 0 1;
000002000 0 1;
000002000 0 1;
000002000 0 1;
000002000 0 1;
000002000 0 1;
000002000 0 1;
000002000 0 1;
000002000 0 1;
000000200 0 1;
000000250 0 1;
000000240 0 1;
000000200 0 1;
000000200 0 1;
000000200 0 1;
000000200 0 1;
000000200 0 1;
000000200 0 1;
000000200 0 1;
000000200 0 1;
000000200 0 1;
000000200 0 1;
000000200 0 1;
000000200 0 1;
000000200 0 1;
000000200 0 1;
000000200 0 1;
000000200 0 1;
000000200 0 1;
000000200 0 1;
000000200 0 1;
000000200 0 1;
000000230 0 1;
000000200 0 1;
000000203 0 1;
000000200 0 1;
000000200 0 1;
000000200 0 1;
000000200 0 1;
000000200 0 1;
000000200 0 1;
000000200 0 1;
000000203 0 1;
000000200 0 1;
000000200 0 1;
000000140 0 1;
000000140 0 1;
000000160 0 1;
000000140 0 1;
000000150 0 1;
000000104 0 1;
000000140 0 1;
000000140 0 1;
000000140 0 1;
000002000 0 1;
000002000 0 1;
000002000 0 1;
000002000 0 1;
000002000 0 1;
000002000 0 1;
000002000 0 1;
000002000 0 1;
000002000 0 1;
000002000 0 1;
000002000 0 1;
000002500 0 1;
000002000 0 1;
000002000 0 1;
000002000 0 1;
000002000 0 1;
000002000 0 1;
000002000 0 1;
000002000 0 1;
000002000 0 1;
000002000 0 1;
000002000 0 1;
000002000 0 1;
000002000 0 1;
000002000 0 1;
000002000 0 1;
000002005 0 1;
000002000 0 1;
000002000 0 1;
000002000 0 1;
000002000 0 1;
000002050 0 1;
000002000 0 1;
000002000 0 1;
000002000 0 1;
000002000 0 1;
000002000 0 1;
000002000 0 1;
000002000 0 1;
000002000 0 1;
000002500 0 1;
000002000 0 1;
000002000 0 1;
000002000 0 1;
000002000 0 1;
000002000 0 1;
000002060 0 1;
000002000 0 1;
000002000 0 1;
000002000 0 1;
000002000 0 1;
000002000 0 1;
000002000 0 1;
000002000 0 1;
000002000 0 1;
000002000 0 1;
000002000 0 1;
000002000 0 1;
000002000 0 1;
002000000 1 0;
000200000 1 0;
000200000 1 0;
000200000 1 0;
000240000 1 0;
000260000 1 0;
000200000 1 0;
000200000 1 0;
000200000 1 0;
000200000 1 0;
000200000 1 0;
000100030 1 0;
000160000 1 0;
000100030 1 0;
000204000 1 0;
000200000 1 0;
000200000 1 0;
000260000 1 0;
000200000 1 0;
000200000 1 0;
000200000 1 0;
000200000 1 0;
000230000 1 0;
000230000 1 0;
000200000 1 0;
000200000 1 0;
000230000 1 0;
000240000 1 0;
000230000 1 0;
000200000 1 0;
000200000 1 0;
000200000 1 0;
000200000 1 0;
000200000 1 0;
000200000 1 0;
000230000 1 0;
000200000 1 0;
000200000 1 0;
000140000 1 0;
000200000 1 0;
000203000 1 0;
000200000 1 0;
000250000 1 0;
000230000 1 0;
000200000 1 0;
000230000 1 0;
000200000 1 0;
000200000 1 0;
000260000 1 0;
000200000 1 0;
000200000 1 0;
000203000 1 0;
000200000 1 0;
000250000 1 0;
000200000 1 0;
000200000 1 0;
000200000 1 0;
000200000 1 0;
000200000 1 0;
000002000 1 0;
000002000 1 0;
000002300 1 0;
000002000 1 0;
000002300 1 0;
000002000 1 0;
000002300 1 0;
000002300 1 0;
000002000 1 0;
000002000 1 0;
000002000 1 0;
000002400 1 0;
000002000 1 0;
000002000 1 0;
000002000 1 0;
000002030 1 0;
000002000 1 0;
000002000 1 0;
000002000 1 0;
000002000 1 0;
000002000 1 0;
000002000 1 0;
000002000 1 0;
000002000 1 0;
000002000 1 0;
000200000 1 0;
000205000 1 0;
000200000 1 0;
000200000 1 0;
000200000 1 0;
000200000 1 0;
000200000 1 0;
000250000 1 0;
000200000 1 0;
000200000 1 0;
000200000 1 0;
000200000 1 0;
000200000 1 0;
000200040 1 0;
000200000 1 0;
000200000 1 0;
000200000 1 0;
000200000 1 0;
000200000 1 0;
000200000 1 0;
000200000 1 0;
000200000 1 0;
000200000 1 0;
000200000 1 0;
000200000 1 0;
000200000 1 0;
000200000 1 0;
000200000 1 0;
000200000 1 0;
000200000 1 0;
000203000 1 0;
000200000 1 0;
000250000 1 0;
000200000 1 0;
000200000 1 0;
000200000 1 0;
000240000 1 0;
000230000 1 0;
000200000 1 0;
000230000 1 0;
000200000 1 0;
000200000 1 0;
000200000 1 0;
000200000 1 0;
000200000 1 0;
000200000 1 0;
000200000 1 0;
000200000 1 0;
000200000 1 0;
000200000 1 0;
000200000 1 0;
000200000 1 0;
000240000 1 0;
000200000 1 0;
000200000 1 0;
000205000 1 0;
000200400 1 0;
000200000 1 0;
000200000 1 0;
000200000 1 0;
000200000 1 0;
000200000 1 0;
000200000 1 0;
000200000 1 0;
000200000 1 0;
000200000 1 0;
000200000 1 0;
000200000 1 0;
000200000 1 0;
000200000 1 0;
000200000 1 0;
000200000 1 0;
000200000 1 0;
000200000 1 0;
000200000 1 0;
000200000 1 0;
000260000 1 0;
000200000 1 0;
000200000 1 0;
000200000 1 0;
000200000 1 0;
000200000 1 0;
000200000 1 0;
000200000 1 0;
000200000 1 0;
000200000 1 0;
000200000 1 0;
000200000 1 0;
000200000 1 0;
000200000 1 0;
000200000 1 0;
000200000 1 0;
000200000 1 0;
000200000 1 0;
000250000 1 0;
000200000 1 0;
000200000 1 0;
000200000 1 0;
000200000 1 0;
000200000 1 0;
000200000 1 0;
000200000 1 0;
000200000 1 0;
000200000 1 0;
000200000 1 0;
000204000 1 0;
000104000 1 0;
000250000 1 0;
000200000 1 0;
000200000 1 0;
000200000 1 0;
000203000 1 0;
000200000 1 0;
000205000 1 0;
000200000 1 0;
000015000 1 0;
000020000 1 0;
000023000 1 0;
000013000 1 0;
000014000 1 0;
000014000 1 0;
000015000 1 0;
000024000 1 0;
000020400 1 0;
000025000 1 0;
000204000 1 0;
000200000 1 0;
000240000 1 0;
000200000 1 0;
000200000 1 0;
000200000 1 0;
000200000 1 0;
000200000 1 0;
000200000 1 0;
000240000 1 0;
000200000 1 0;
000200000 1 0;
000200000 1 0;
000020000 1 0;
000020000 1 0;
000020000 1 0;
000020000 1 0;
000020000 1 0;
000020000 1 0;
000020000 1 0;
000020000 1 0;
000020000 1 0;
000020000 1 0;
000020000 1 0;
000020000 1 0;
000020000 1 0;
000020000 1 0;
000025000 1 0;
000020000 1 0;
000020000 1 0;
000020600 1 0;
000020300 1 0;
000002050 1 0;
000002000 1 0;
000002000 1 0;
000002600 1 0;
000002000 1 0;
000002000 1 0;
000002000 1 0;
000002000 1 0;
000002000 1 0;
000002000 1 0;
000002000 1 0;
000002000 1 0;
000002000 1 0;
000002000 1 0;
000023000 1 0;
000020000 1 0;
000020000 1 0;
000020000 1 0;
000020000 1 0;
000020000 1 0;
000020000 1 0;
000020000 1 0;
000020000 1 0;
000020000 1 0;
000002000 1 0;
000002400 1 0;
000002000 1 0;
000002000 1 0;
000002600 1 0;
000002000 1 0;
000002000 1 0;
000002000 1 0;
000002500 1 0;
000002000 1 0;
000002000 1 0;
000001040 1 0;
000001005 1 0;
000002000 1 0;
000002000 1 0;
000002000 1 0;
000002000 1 0;
000002000 1 0;
000020000 1 0;
000020000 1 0;
000020000 1 0;
000020000 1 0;
000024000 1 0;
000026000 1 0;
000020000 1 0;
000020000 1 0;
000025000 1 0;
000020000 1 0;
000020000 1 0;
000020000 1 0;
000020000 1 0;
000020000 1 0;
000025000 1 0;
000020000 1 0;
000020000 1 0;
000024000 1 0;
000020000 1 0;
000020000 1 0;
000024000 1 0;
000020000 1 0;
000020000 1 0;
000020400 1 0;
000013000 1 0;
000013000 1 0;
000020000 1 0;
000020000 1 0;
000020000 1 0;
000026000 1 0;
000020000 1 0;
000020000 1 0;
000020000 1 0;
000020000 1 0;
000020000 1 0;
000020000 1 0;
000020400 1 0;
000020000 1 0;
000023000 1 0;
000020000 1 0;
000020000 1 0;
000002000 1 0;
000002000 1 0;
000002000 1 0;
000002000 1 0;
000001300 1 0;
000001400 1 0;
000001030 1 0;
000002400 1 0;
000002000 1 0;
000002400 1 0;
000002300 1 0;
000001040 1 0;
000002400 1 0;
000000020 1 0;
000000020 1 0;
000000020 1 0;
000000020 1 0;
000000020 1 0;
000000020 1 0;
000000020 1 0;
000000020 1 0;
000000020 1 0;
000002000 1 0;
000002000 1 0;
000002000 1 0;
000002000 1 0;
000002000 1 0;
000002000 1 0;
000002000 1 0;
000002000 1 0;
000002000 1 0;
000002000 1 0;
000000200 1 0;
000000200 1 0;
000000200 1 0;
000000200 1 0;
000000240 1 0;
000000200 1 0;
000000240 1 0;
000000200 1 0;
000000150 1 0;
000000104 1 0;
000000240 1 0;
000000200 1 0;
000000200 1 0;
000000200 1 0;
000000205 1 0;
000000200 1 0;
000000205 1 0;
000000200 1 0;
000000200 1 0;
000000200 1 0;
000000200 1 0;
000000200 1 0;
000000240 1 0;
000000200 1 0;
000000230 1 0;
000000200 1 0;
000000240 1 0;
000000200 1 0;
000000200 1 0;
000000230 1 0;
000000200 1 0;
000000200 1 0;
000000200 1 0;
000000240 1 0;
000000200 1 0;
000000200 1 0;
000000203 1 0;
000000200 1 0;
000000250 1 0;
000000200 1 0;
000000200 1 0;
000000200 1 0;
000000200 1 0;
000000200 1 0;
000000230 1 0;
000000200 1 0;
000000205 1 0;
000000200 1 0;
000000020 1 0;
000000020 1 0;
000000020 1 0;
000002000 1 0;
000002000 1 0;
000002000 1 0;
000002000 1 0;
000002400 1 0;
000002060 1 0;
000002000 1 0;
000002000 1 0;
000002000 1 0;
000002000 1 0;
000002000 1 0;
000002000 1 0;
000002000 1 0;
000002000 1 0;
000002030 1 0;
000000240 1 0;
000000200 1 0;
000000240 1 0;
000000240 1 0;
000000200 1 0;
000000200 1 0;
000000200 1 0;
000000200 1 0;
000000205 1 0;
000000240 1 0;
000000203 1 0;
000000200 1 0;
000000230 1 0;
000000020 1 0;
000000020 1 0;
000000020 1 0;
000000020 1 0;
000000020 1 0;
000000020 1 0;
000000020 1 0;
000000020 1 0;
000000020 1 0;
000002000 1 0;
000002000 1 0;
000002000 1 0;
000002060 1 0;
000002400 1 0;
000002000 1 0;
000002400 1 0;
000002000 1 0;
000002000 1 0;
000002000 1 0;
000002000 1 0;
000002500 1 0;
000002000 1 0;
000002000 1 0;
000002000 1 0;
000002000 1 0;
000002000 1 0;
000002000 1 0;
000002000 1 0;
000002000 1 0;
000002000 1 0;
000002000 1 0;
000002000 1 0;
000002000 1 0;
000002000 1 0;
000002000 1 0;
000002000 1 0;
000002000 1 0;
000002000 1 0;
000002500 1 0;
000002400 1 0;
000002000 1 0;
000002000 1 0;
000002000 1 0;
000002000 1 0;
000002000 1 0;
000000020 1 0;
000000020 1 0;
000000024 1 0;
000000020 1 0;
000000020 1 0;
000000020 1 0;
000000020 1 0;
000000020 1 0;
000000020 1 0;
000000020 1 0;
000000020 1 0;
000000020 1 0;
000000020 1 0;
000000020 1 0;
000000020 1 0;
000000020 1 0;
000000020 1 0;
000000020 1 0;
000000020 1 0;
000000020 1 0;
000000200 1 0;
000000200 1 0;
000000200 1 0;
000000200 1 0;
000000240 1 0;
000000200 1 0;
000000240 1 0;
000000200 1 0;
000000200 1 0;
000000200 1 0;
000000020 1 0;
000000020 1 0;
000000020 1 0;
000000020 1 0;
000000020 1 0;
000000020 1 0;
000000025 1 0;
000000020 1 0;
000000020 1 0;
000000020 1 0;
000000023 1 0;
000000020 1 0;
000000020 1 0;
000000020 1 0;
000000020 1 0;
000000020 1 0;
000000020 1 0;
000000020 1 0;
000000020 1 0;
000000020 1 0;
000000024 1 0;
000000020 1 0;
000000020 1 0;
000000020 1 0;
000000020 1 0;
000000020 1 0;
000000020 1 0;
000000020 1 0;
000000025 1 0;
000000020 1 0;
000000002 1 0;
000000002 1 0;
000000002 1 0;
000000002 1 0;
000000002 1 0;
000000002 1 0;
000000002 1 0;
000000002 1 0;
000000002 1 0;
000000240 1 0;
000000200 1 0;
000000200 1 0;
000000200 1 0;
000000200 1 0;
000000200 1 0;
000000200 1 0;
000000200 1 0;
000000200 1 0;
000000200 1 0;
000000200 1 0;
000000200 1 0;
000000200 1 0;
000000200 1 0;
000000200 1 0;
000000200 1 0;
000000200 1 0;
000000230 1 0;
000000200 1 0;
000000204 1 0;
000000250 1 0;
000000200 1 0;
000000240 1 0;
000000230 1 0;
000000200 1 0;
000000200 1 0;
000000200 1 0;
000000240 1 0;
000000200 1 0;
000000200 1 0;
000000200 1 0;
000000230 1 0;
000000200 1 0;
000000200 1 0;
000000200 1 0;
000000240 1 0;
000000200 1 0;
000000250 1 0;
000200000 0 1;
000002000 0 1;
000002000 0 1;
000002000 0 1;
000002000 0 1;
000001030 0 1;
000001030 0 1;
000001400 0 1;
000001300 0 1;
000001300 0 1;
000001400 0 1;
000001300 0 1;
000002000 0 1;
000002000 0 1;
000002300 0 1;
000002000 0 1;
000002000 0 1;
000002000 0 1;
000002000 0 1;
000002400 0 1;
000002300 0 1;
000002400 0 1;
000002300 0 1;
000002000 0 1;
000002000 0 1;
000002000 0 1;
000002000 0 1;
000002000 0 1;
000002600 0 1;
000002000 0 1;
000002000 0 1;
000002040 0 1;
000002300 0 1;
000002000 0 1;
000002000 0 1;
000002000 0 1;
000002000 0 1;
000002000 0 1;
000002300 0 1;
000000200 0 1;
000000020 0 1;
000000020 0 1;
000000020 0 1;
000000020 0 1;
000000020 0 1;
000000020 0 1;
000000020 0 1;
000000020 0 1;
000000020 0 1;
000000020 0 1;
000000020 0 1;
000000020 0 1;
000000020 0 1;
000000020 0 1;
000000020 0 1;
000000020 0 1;
000000020 0 1;
000000020 0 1;
000000020 0 1;
000000020 0 1;
000000020 0 1;
000000020 0 1;
000000020 1 0;
000000020 1 0;
000000020 0 1;
000000020 1 0;
000000020 0 1;
000000020 0 1;
000000020 0 1;
000000020 0 1;
000000020 0 1;
000000020 0 1;
000000020 0 1;
000000020 0 1;
000000020 0 1;
000000020 0 1;
000000020 0 1;
000000020 0 1;
000000020 0 1;
000000020 0 1;
000000023 0 1;
000000020 0 1;
000000020 0 1;
000000020 0 1;
000000020 0 1;
000000020 0 1;
000000020 0 1;
000000020 0 1;
000000024 0 1;
000000020 0 1;
000000020 0 1;
000000020 0 1;
000000020 0 1;
000000020 0 1;
000000020 0 1;
000000020 0 1;
000000020 0 1;
000000020 0 1;
000000020 0 1;
000000020 0 1;
000000020 0 1;
000000020 0 1;
000000020 0 1;
000000020 0 1;
000000020 0 1;
000000020 0 1;
000000020 0 1;
000000020 0 1;
000000020 0 1;
000000020 0 1;
000000020 0 1;
000000020 0 1;
000000020 0 1;
000000020 0 1;
000000020 0 1;
000000020 0 1;
000000020 0 1;
000000020 0 1;
000000020 0 1;
000000020 0 1;
000000020 0 1;
000000020 0 1;
000000020 0 1;
000000020 0 1;
000000020 0 1;
000000020 0 1;
000000020 0 1;
000000020 0 1;
000000020 0 1;
000000020 0 1;
000000020 0 1;
000000020 0 1;
000000020 0 1;
000000020 0 1;
000000020 0 1;
000000020 0 1;
000000020 0 1;
000000020 0 1;
000000020 0 1;
000000020 0 1;
000000020 0 1;
000000020 0 1;
000000020 0 1;
000000023 0 1;
000000023 0 1;
000000020 0 1;
000000020 0 1;
000000020 0 1;
000000020 0 1;
000000020 0 1;
000000020 0 1;
000000020 0 1;
000000020 0 1;
000000020 0 1;
000000020 0 1;
000000020 0 1;
000000020 0 1;
000000020 0 1;
000000020 0 1;
000000020 0 1;
000000020 0 1;
000000024 0 1;
000000020 0 1;
000000020 0 1;
000000020 0 1;
000000020 0 1;
000000020 0 1;
000000020 0 1;
000000020 0 1;
000000020 0 1;
000000020 0 1;
000000023 0 1;
000000020 0 1;
000000020 0 1;
000000023 0 1;
000000020 0 1;
000000020 0 1;
000000020 0 1;
000000020 0 1;
000000002 0 1;
000000002 0 1;
000000002 0 1;
000000002 0 1;
000000002 0 1;
000000002 0 1;
000000200 0 1;
000000020 0 1;
000000020 0 1;
000000020 0 1;
000000020 0 1;
000000020 0 1;
000000020 0 1;
000000020 0 1;
000000020 0 1;
000000020 0 1;
000000020 0 1;
000000200 0 1;
000000200 0 1;
000000200 0 1;
000000200 0 1;
000000200 0 1;
000000200 0 1;
000000200 0 1;
000000200 0 1;
000000230 0 1;
000000200 0 1;
000000200 0 1;
000000200 0 1;
000000205 0 1;
000000200 0 1;
000000200 0 1;
000000200 0 1;
000000205 0 1;
000000200 0 1;
000000200 0 1;
000000204 0 1;
000000200 0 1;
000000200 0 1;
000000200 0 1;
000000200 0 1;
000000200 0 1;
000000200 0 1;
000000200 0 1;
000000240 0 1;
000000230 0 1;
000000200 0 1;
000000200 0 1;
000000200 0 1;
000000240 0 1;
000000200 0 1;
000000200 0 1;
000000200 0 1;
000000200 0 1;
000000200 0 1;
000000200 0 1;
000000200 0 1;
000000240 0 1;
000000200 0 1;
000000200 0 1;
000000200 0 1;
000000200 0 1;
000000200 0 1;
000000200 0 1;
000000240 0 1;
000000020 1 0;
000000020 1 0;
000000020 1 0;
000000020 1 0;
000000020 1 0;
000000020 1 0;
000000020 1 0;
000000020 1 0;
000000020 1 0;
000000024 1 0;
000000024 1 0;
000000020 1 0;
000000020 1 0;
000000020 1 0;
000000020 1 0;
000000020 1 0;
000000020 1 0;
000000020 1 0;
000000020 1 0;
000000020 1 0;
000000020 1 0;
000000020 1 0;
000000020 1 0;
000000020 1 0;
000000020 1 0;
000000020 1 0;
000000020 1 0;
000000020 1 0;
000000020 1 0;
000000023 1 0;
000000020 1 0;
000000020 1 0;
000000020 1 0;
000000020 1 0;
000000020 1 0;
000000020 1 0;
000000020 1 0;
000000020 1 0;
000000020 1 0;
000000020 1 0;
000000024 1 0;
000000020 1 0;
000000020 1 0;
000000020 1 0;
000000020 1 0;
000000025 1 0;
000000024 1 0;
000000020 1 0;
000000020 1 0;
000000020 1 0;
000000020 1 0;
000000024 1 0;
000000020 1 0;
000000020 1 0;
000000020 1 0;
000000020 1 0;
000000020 1 0;
000000020 1 0;
000000020 1 0;
000000020 1 0;
000000020 1 0;
000000020 1 0;
000000025 1 0;
000000020 1 0;
000000020 1 0;
000000023 1 0;
000000020 1 0;
000000023 1 0;
000000025 1 0;
000000025 1 0;
000000020 1 0;
000000020 1 0;
000000020 1 0;
000000020 1 0;
000000020 1 0;
000000020 1 0;
000000025 1 0;
000000020 1 0;
000000020 1 0;
000000020 1 0;
000000020 1 0;
000000020 1 0;
000000024 1 0;
000000020 1 0;
000000020 1 0;
000000020 1 0;
000000020 1 0;
000000020 1 0;
000000020 1 0;
000000020 1 0;
000000020 1 0;
000000020 1 0;
000000020 1 0;
000000020 1 0;
000000020 1 0;
000000020 1 0;
000000020 1 0;
000000020 1 0;
000000020 1 0;
000000020 1 0;
000000020 1 0;
000000020 1 0;
000000020 1 0;
000000020 1 0;
000000020 1 0;
000000020 1 0;
000000020 1 0;
000000020 1 0;
000000020 1 0;
000000020 1 0;
000000020 1 0;
000000020 1 0;
000000020 1 0;
000000020 1 0;
000000020 1 0;
000000020 1 0;
000000020 1 0;
000000020 1 0;
000000020 1 0;
000000020 1 0;
000000020 1 0;
000000020 1 0;
000000020 1 0;
000000002 1 0;
000000002 1 0;
000000002 1 0;
000000025 1 0;
000000020 1 0;
000000020 1 0;
000000020 1 0;
000000024 1 0;
000000020 1 0;
000000023 1 0;
000000020 1 0;
000000020 1 0;
000000020 1 0;
000000020 1 0;
000000020 1 0;
000000020 1 0;
000000024 1 0;
000000025 1 0;
000000020 1 0;
000000020 1 0;
000000020 1 0;
000000020 1 0;
000000020 1 0;
000000023 1 0;
000000020 1 0;
000000020 1 0;
000000020 1 0;
000000020 1 0;
000000020 1 0;
000000023 1 0;
000000020 1 0;
000000020 1 0;
000000020 1 0;
000000020 1 0;
000000020 1 0;
000000020 1 0;
000000020 1 0;
000000023 1 0;
000000020 1 0;
000000002 1 0;
000000002 1 0;
000000002 1 0;
000000002 1 0;
000000002 1 0;
000000002 1 0;
000000002 1 0;
000000002 1 0;
000000002 1 0;
000000020 1 0;
000000020 1 0;
000000020 1 0;
000000020 1 0;
000000025 1 0;
000000020 1 0;
000000020 1 0;
000000020 1 0;
000000020 1 0;
000000020 1 0;
000000020 1 0;
000000020 1 0;
000000020 1 0;
000000020 1 0;
000000020 1 0;
000000020 1 0;
000000020 1 0;
000000020 1 0;
000000024 1 0;
000000020 1 0;
000000020 1 0;
000000020 1 0;
000000023 1 0;
000000020 1 0;
000000020 1 0;
000000020 1 0;
000000020 1 0;
000000023 1 0;
000000020 1 0;
000000020 1 0;
000000020 1 0;
000000020 1 0;
000000020 1 0;
000000020 1 0;
000000020 1 0;
000000025 1 0;
000000020 1 0;
000000023 1 0;
000000023 1 0;
000000025 1 0;
000000020 1 0;
000000020 1 0;
000000025 1 0;
000000020 1 0;
000000025 1 0;
000000020 1 0;
000000020 1 0;
000000020 1 0;
000000020 1 0;
000000020 1 0;
000000025 1 0;
000000023 1 0;
000000020 1 0;
000000020 1 0;
000000020 1 0;
000000020 1 0;
000000020 1 0;
000000020 1 0;
000000020 1 0;
000000020 1 0;
000000024 1 0;
000000020 1 0;
000000020 1 0;
000000020 1 0;
000000025 1 0;
000000024 1 0;
000000020 1 0;
000000020 1 0;
000000020 1 0;
000000020 1 0;
000000020 1 0;
000000020 1 0;
000000002 1 0;
000000002 1 0;
000000002 1 0;
000000002 1 0;
000000002 1 0;
000000002 1 0;
000000002 1 0;
000000002 1 0;
000000002 1 0;
000000002 1 0;
000000002 1 0;
000000002 1 0;
000000002 1 0;
000000002 1 0;
000000002 1 0;
000000002 1 0;
000000002 1 0;
000000002 1 0;
000000002 1 0;
000000002 1 0;
000000002 1 0;
000000002 1 0;
000000002 1 0;
000000002 1 0;
000000002 1 0;
000000002 1 0;
000000002 1 0;
000000002 1 0;
000000002 1 0;
000000002 1 0;
000000002 1 0;
000000002 1 0;
000000002 1 0;
000000002 1 0;
000000002 1 0;
000000002 1 0;
000000002 1 0;
000000002 1 0;
000000002 1 0;
000000002 1 0;
000000002 1 0;
000000002 1 0;
000000002 1 0;
000000002 1 0;
000000002 1 0;
000000002 1 0;
000000002 1 0;
000000002 1 0;
000000002 1 0;
000000002 1 0;
000000002 1 0;
000000002 1 0;
000000002 1 0;
000000002 1 0;
000000002 1 0;
000000002 1 0;
000000002 1 0;
000000002 1 0;
000000002 1 0;
000000002 1 0;
000000002 1 0;
000000002 1 0;
000000002 1 0;
000000002 1 0;
000000002 1 0;
000000002 1 0;
000000002 1 0;
000000002 1 0;
000000002 1 0;
000000002 1 0;
000000002 1 0;
000000002 1 0;
000000002 1 0;
000000002 1 0;
000000002 1 0;
000000002 1 0;
000000002 1 0;
000000002 1 0;
000000002 1 0;
000000002 1 0;
000000002 1 0;
000000002 1 0;
000000002 1 0;
000000002 1 0;
000000002 1 0;
000000002 1 0;
000000002 1 0;
000000002 1 0;
000000002 1 0;
000000002 1 0;
000000002 1 0;
000000002 1 0;
000000002 1 0;
000000002 1 0;
000000002 1 0;
000000002 1 0;
000000002 1 0;
000000002 1 0;
020000000 0 1;
020000000 0 1;
026000000 0 1;
020030000 0 1;
020000000 0 1;
020000000 0 1;
020000000 0 1;
020300000 0 1;
020000000 0 1;
023000000 0 1;
020000000 0 1;
024000000 0 1;
020000000 0 1;
020000000 0 1;
026000000 0 1;
020000000 0 1;
020000000 0 1;
020000000 0 1;
020000000 0 1;
020300000 0 1;
020000000 0 1;
020000000 0 1;
020000000 0 1;
020000000 0 1;
020000000 0 1;
020000000 0 1;
020000000 0 1;
020000000 0 1;
020000000 0 1;
026000000 0 1;
020000000 0 1;
020000000 0 1;
020000000 0 1;
024000000 0 1;
020000000 0 1;
020300000 0 1;
020000000 0 1;
025000000 0 1;
020000000 0 1;
020600000 0 1;
020000000 0 1;
020300000 0 1;
020000000 0 1;
020000000 0 1;
020000000 0 1;
020000000 0 1;
020000000 0 1;
020000000 0 1;
020000000 0 1;
020000000 0 1;
020000000 0 1;
020000000 0 1;
020003000 0 1;
020000000 0 1;
020000000 0 1;
020000000 0 1;
020000000 0 1;
026000000 0 1;
020000000 0 1;
020000000 0 1;
020000000 0 1;
020000000 0 1;
020000000 0 1;
016000000 0 1;
020000000 0 1;
013000000 0 1;
020000000 0 1;
020000000 0 1;
020000000 0 1;
025000000 0 1;
020000000 0 1;
020000000 0 1;
023000000 0 1;
020000000 0 1;
020000000 0 1;
020000000 0 1;
020000000 0 1;
020000000 0 1;
020000000 0 1;
020000000 0 1;
020000000 0 1;
020000000 0 1;
020000000 0 1;
020000000 0 1;
020000000 0 1;
020000000 0 1;
020000000 0 1;
020000000 0 1;
020000000 0 1;
020000000 0 1;
020000000 0 1;
020000000 0 1;
020000000 0 1;
020000000 0 1;
020000000 0 1;
020000000 0 1;
020000000 0 1;
013000000 0 1;
016000000 0 1;
010000400 0 1;
020000000 0 1;
020000000 0 1;
020000000 0 1;
020000000 0 1;
020000000 0 1;
020000000 0 1;
020000300 0 1;
020000000 0 1;
020000000 0 1;
020000000 0 1;
026000000 0 1;
026000000 0 1;
020000000 0 1;
020000000 0 1;
020000000 0 1;
023000000 0 1;
020000000 0 1;
020000000 0 1;
020000000 0 1;
020000000 0 1;
023000000 0 1;
020000000 0 1;
020000000 0 1;
020000000 0 1;
020000000 0 1;
020000000 0 1;
020000000 0 1;
020000000 0 1;
025000000 0 1;
026000000 0 1;
020000000 0 1;
020000000 0 1;
026000000 0 1;
020000000 0 1;
020000000 0 1;
020000000 0 1;
023000000 0 1;
020000000 0 1;
020000000 0 1;
020000000 0 1;
020000000 0 1;
025000000 0 1;
023000000 0 1;
020000000 0 1;
020000000 0 1;
020000000 0 1;
020000000 0 1;
020000000 0 1;
020000000 0 1;
020000000 0 1;
020300000 0 1;
020000000 0 1;
025000000 0 1;
020000000 0 1;
020000000 0 1;
026000000 0 1;
020000000 0 1;
020000000 0 1;
020000000 0 1;
020000000 0 1;
026000000 0 1;
020000000 0 1;
020000000 0 1;
023000000 0 1;
020000000 0 1;
020000000 0 1;
020000000 0 1;
026000000 0 1;
020000000 0 1;
020000000 0 1;
020000000 0 1;
026000000 0 1;
020000000 0 1;
020000000 0 1;
020000000 0 1;
020000000 0 1;
020000000 0 1;
024000000 0 1;
020003000 0 1;
026000000 0 1;
020000000 0 1;
020000000 0 1;
020000000 0 1;
020000000 0 1;
026000000 0 1;
020000000 0 1;
020300000 0 1;
020000000 0 1;
020000000 0 1;
020000000 0 1;
020000000 0 1;
020000000 0 1;
020000000 0 1;
020000000 0 1;
020000000 0 1;
023000000 0 1;
020000000 0 1;
020000000 0 1;
020000000 0 1;
020000000 0 1;
026000000 0 1;
026000000 0 1;
020000000 0 1;
026000000 0 1;
020000000 0 1;
020000000 0 1;
020000000 0 1;
020000000 0 1;
020000000 0 1;
020000000 0 1;
020000000 0 1;
010500000 0 1;
010300000 0 1;
020300000 0 1;
020000000 0 1;
026000000 0 1;
020000000 0 1;
020300000 0 1;
020000000 0 1;
020000000 0 1;
020000000 0 1;
020000000 0 1;
020000000 0 1;
020000000 0 1;
020000000 0 1;
020000000 0 1;
020000000 0 1;
020000000 0 1;
025000000 0 1;
020000000 0 1;
020000000 0 1;
020000000 0 1;
020000000 0 1;
023000000 0 1;
020000000 0 1;
020000000 0 1;
026000000 0 1;
020000000 0 1;
020000000 0 1;
026000000 0 1;
020000000 0 1;
020060000 0 1;
020000000 0 1;
020000000 0 1;
020000000 0 1;
020000000 0 1;
020300000 0 1;
020000000 0 1;
020000000 0 1;
026000000 0 1;
025000000 0 1;
020000000 0 1;
020000000 0 1;
020000000 0 1;
020000000 0 1;
025000000 0 1;
025000000 0 1;
020000000 0 1;
020000000 0 1;
020000000 0 1;
023000000 0 1;
020000000 0 1;
020000000 0 1;
026000000 0 1;
020000000 0 1;
020000000 0 1;
020000000 0 1;
026000000 0 1;
025000000 0 1;
020000000 0 1;
020000000 0 1;
026000000 0 1;
020000000 0 1;
020000000 0 1;
020000000 0 1;
020000000 0 1;
020000000 0 1;
020000000 0 1;
026000000 0 1;
020300000 0 1;
023000000 0 1;
023000000 0 1;
020000000 0 1;
020000000 0 1;
026000000 0 1;
020000000 0 1;
020000000 0 1;
020000000 0 1;
020300000 0 1;
020000000 0 1;
020000000 0 1;
020000000 0 1;
020000000 0 1;
020000000 0 1;
020000000 0 1;
020000000 0 1;
020000000 0 1;
020000000 0 1;
020000000 0 1;
020000000 0 1;
020000000 0 1;
024000000 0 1;
023000000 0 1;
020000000 0 1;
020000000 0 1;
020000000 0 1;
020000000 0 1;
020000000 0 1;
020000000 0 1;
020000000 0 1;
020000000 0 1;
020000000 0 1;
020600000 0 1;
020000000 0 1;
020000000 0 1;
020000000 0 1;
023000000 0 1;
023000000 0 1;
023000000 0 1;
020003000 0 1;
023000000 0 1;
020000000 0 1;
023000000 0 1;
023000000 0 1;
020000000 0 1;
020000000 0 1;
020000000 0 1;
020000000 0 1;
020000000 0 1;
020000000 0 1;
020000000 0 1;
020000000 0 1;
025000000 0 1;
020000000 0 1;
020000000 0 1;
020300000 0 1;
020000000 0 1;
020000000 0 1;
020000000 0 1;
020000000 0 1;
026000000 0 1;
025000000 0 1;
020000000 0 1;
020000000 0 1;
020000300 0 1;
020000000 0 1;
020000000 0 1;
020000000 0 1;
020000000 0 1;
020000000 0 1;
020000000 0 1;
020000040 0 1;
020000000 0 1;
020000000 0 1;
020000000 0 1;
020000000 0 1;
020000000 0 1;
020000000 0 1;
020000000 0 1;
020000000 0 1;
020000000 0 1;
023000000 0 1;
023000000 0 1;
020030000 0 1;
023000000 0 1;
020000000 0 1;
020000000 0 1;
020000000 0 1;
020000000 0 1;
020000000 0 1;
023000000 0 1;
020000000 0 1;
020000000 0 1;
020000000 0 1;
020000000 0 1;
020000000 0 1;
026000000 0 1;
020000000 0 1;
023000000 0 1;
020000000 0 1;
020000000 0 1;
023000000 0 1;
020000000 0 1;
025000000 0 1;
026000000 0 1;
020000000 0 1;
023000000 0 1;
020000000 0 1;
025000000 0 1;
020000000 0 1;
020000000 0 1;
020000000 0 1;
020000000 0 1;
020000000 0 1;
020060000 0 1;
020000000 0 1;
023000000 0 1;
023000000 0 1;
020000000 0 1;
023000000 0 1;
020000000 0 1;
023000000 0 1;
020000000 0 1;
023000000 0 1;
020000000 0 1;
020000000 0 1;
023000000 0 1;
020030000 0 1;
020300000 0 1;
020000000 0 1;
020000000 0 1;
020000000 0 1;
020000000 0 1;
020000000 0 1;
024000000 0 1;
020000000 0 1;
023000000 0 1;
020000000 0 1;
020000000 0 1;
020000000 0 1;
020000000 0 1;
020000000 0 1;
020000000 0 1;
020000000 0 1;
020000000 0 1;
020000000 0 1;
020000000 0 1;
020000000 0 1;
020000000 0 1;
020000000 0 1;
020000000 0 1;
026000000 0 1;
020000000 0 1;
020000000 0 1;
020000000 0 1;
020000000 0 1;
020000000 0 1;
020000000 0 1;
020000000 0 1;
020000000 0 1;
020000000 0 1;
020000000 0 1;
020000000 0 1;
020000000 0 1;
020000000 0 1;
020300000 0 1;
023000000 0 1;
026000000 0 1;
020000000 0 1;
020000000 0 1;
020030000 0 1;
020000000 0 1;
020000000 0 1;
020000000 0 1;
020000000 0 1;
024000000 0 1;
020000000 0 1;
020000000 0 1;
020000000 0 1;
020000000 0 1;
020000000 0 1;
020000000 0 1;
020000000 0 1;
020000000 0 1;
020000000 0 1;
020000000 0 1;
020000000 0 1;
020000000 0 1;
020000000 0 1;
023000000 0 1;
020000000 0 1;
020000000 0 1;
020000000 0 1;
020000000 0 1;
020000000 0 1;
026000000 0 1;
002000000 0 1;
002000000 0 1;
002000000 0 1;
002000000 0 1;
002000000 0 1;
002000000 0 1;
002000300 0 1;
002000000 0 1;
002000000 0 1;
002000000 0 1;
002000000 0 1;
002300000 0 1;
002000000 0 1;
002040000 0 1;
002000000 0 1;
002000000 0 1;
002000000 0 1;
002400000 0 1;
002000000 0 1;
002000000 0 1;
002000000 0 1;
002000000 0 1;
002400000 0 1;
002000000 0 1;
002000000 0 1;
002000000 0 1;
002000000 0 1;
002000000 0 1;
002000000 0 1;
002000000 0 1;
002000000 0 1;
002000000 0 1;
002000000 0 1;
002600000 0 1;
002000000 0 1;
002500000 0 1;
002000000 0 1;
002000000 0 1;
002000000 0 1;
002000000 0 1;
002000000 0 1;
002005000 0 1;
001400000 0 1;
002000000 0 1;
002000000 0 1;
002500000 0 1;
002000000 0 1;
001600000 0 1;
001400000 0 1;
001005000 0 1;
002000000 0 1;
002000000 0 1;
002000000 0 1;
002500000 0 1;
020000000 0 1;
020000000 0 1;
020000000 0 1;
020000000 0 1;
020000000 0 1;
020000000 0 1;
020000000 0 1;
020000000 0 1;
020000000 0 1;
020000000 0 1;
020000000 0 1;
020000000 0 1;
020000000 0 1;
020000000 0 1;
020000000 0 1;
020000000 0 1;
020000000 0 1;
020000000 0 1;
020000000 0 1;
020000000 0 1;
020000000 0 1;
020000000 0 1;
020000000 0 1;
020000000 0 1;
020000000 0 1;
026000000 0 1;
020000000 0 1;
024000000 0 1;
020000000 0 1;
020000000 0 1;
020000000 0 1;
020600000 0 1;
020000000 0 1;
020000000 0 1;
020000000 0 1;
020000000 0 1;
023000000 0 1;
020000000 0 1;
020000000 0 1;
020000000 0 1;
020500000 0 1;
020000000 0 1;
020000000 0 1;
020000000 0 1;
020000000 0 1;
002000000 0 1;
002000000 0 1;
002000000 0 1;
002000000 0 1;
001030000 0 1;
002000000 0 1;
002000000 0 1;
002030000 0 1;
002000000 0 1;
002000000 0 1;
002000000 0 1;
002000000 0 1;
002000000 0 1;
002000000 0 1;
002000000 0 1;
002000000 0 1;
001000060 0 1;
001500000 0 1;
001000050 0 1;
001300000 0 1;
002000000 0 1;
002000000 0 1;
002000000 0 1;
002000000 0 1;
002400000 0 1;
002000000 0 1;
002000000 0 1;
002000000 0 1;
002000000 0 1;
002000000 0 1;
002600000 0 1;
002030000 0 1;
001040000 0 1;
002000000 0 1;
002500000 0 1;
002000000 0 1;
001030000 0 1;
002000000 0 1;
002000000 0 1;
002000000 0 1;
002000000 0 1;
002500000 0 1;
002300000 0 1;
002000000 0 1;
002000000 0 1;
002000000 0 1;
002000000 0 1;
002600000 0 1;
002000000 0 1;
002000000 0 1;
002000000 0 1;
002000000 0 1;
002300000 0 1;
002000000 0 1;
002000000 0 1;
002000000 0 1;
002000000 0 1;
002000000 0 1;
002300000 0 1;
002500000 0 1;
002000000 0 1;
002000000 0 1;
002000000 0 1;
002000000 0 1;
002000000 0 1;
002000000 0 1;
002000000 0 1;
002000000 0 1;
002000000 0 1;
002600000 0 1;
002000000 0 1;
002000000 0 1;
002000000 0 1;
002000000 0 1;
002000000 0 1;
002000000 0 1;
002000000 0 1;
002000000 0 1;
002000000 0 1;
002000000 0 1;
002000000 0 1;
002000000 0 1;
002000000 0 1;
002000000 0 1;
002000000 0 1;
002000000 0 1;
002000000 0 1;
002000000 0 1;
002000000 0 1;
002000000 0 1;
002000000 0 1;
002000000 0 1;
002000000 0 1;
002000000 0 1;
002000000 0 1;
002300000 0 1;
002000000 0 1;
002000000 0 1;
002300000 0 1;
002030000 0 1;
002300000 0 1;
002500000 0 1;
002000000 0 1;
002000000 0 1;
002500000 0 1;
002000000 0 1;
002300000 0 1;
002030000 0 1;
002000000 0 1;
002000000 0 1;
002300000 0 1;
002000000 0 1;
002000000 0 1;
002050000 0 1;
002000000 0 1;
002000000 0 1;
002000000 0 1;
002000000 0 1;
002030000 0 1;
002030000 0 1;
002400000 0 1;
002000000 0 1;
002030000 0 1;
002000000 0 1;
002400000 0 1;
002500000 0 1;
002500000 0 1;
002400000 0 1;
002300000 0 1;
002000000 0 1;
002300000 0 1;
002000000 0 1;
002000000 0 1;
002000000 0 1;
002000000 0 1;
002000000 0 1;
002300000 0 1;
002000000 0 1;
000103000 0 1;
000130000 0 1;
000140000 0 1;
000103000 0 1;
000200000 0 1;
000230000 0 1;
000200000 0 1;
000230000 0 1;
000200000 0 1;
000200000 0 1;
000230000 0 1;
000240000 0 1;
000200000 0 1;
000200000 0 1;
000200000 0 1;
000200000 0 1;
000230000 0 1;
000200000 0 1;
000200000 0 1;
000200000 0 1;
000200000 0 1;
000200000 0 1;
000200000 0 1;
000200000 0 1;
000200000 0 1;
000200000 0 1;
000200000 0 1;
000200000 0 1;
000200000 0 1;
000200000 0 1;
000240000 0 1;
000200000 0 1;
000130000 0 1;
000140000 0 1;
000230000 0 1;
000200000 0 1;
000200000 0 1;
000200000 0 1;
000200000 0 1;
000200000 0 1;
000200000 0 1;
000200000 0 1;
000200000 0 1;
000240000 0 1;
000200000 0 1;
000200000 0 1;
000260000 0 1;
000200000 0 1;
000230000 0 1;
000200000 0 1;
000250000 0 1;
000200000 0 1;
000250000 0 1;
000200000 0 1;
000240000 0 1;
000200000 0 1;
000200000 0 1;
000200000 0 1;
000200000 0 1;
000200000 0 1;
000230000 0 1;
000200000 0 1;
000230000 0 1;
000200000 0 1;
000200000 0 1;
000200000 0 1;
000230000 0 1;
000200000 0 1;
000200000 0 1;
000200000 0 1;
000200000 0 1;
000200000 0 1;
000200000 0 1;
000200000 0 1;
000200000 0 1;
000200000 0 1;
000200000 0 1;
000200000 0 1;
000200000 0 1;
000200000 0 1;
000260000 0 1;
000200000 0 1;
000230000 0 1;
000200000 0 1;
000200000 0 1;
000250000 0 1;
000205000 0 1;
000230000 0 1;
000200000 0 1;
000200000 0 1;
000230000 0 1;
000230000 0 1;
000230000 0 1;
000230000 0 1;
000204000 0 1;
000200000 0 1;
000200000 0 1;
000200000 0 1;
000200000 0 1;
000200000 0 1;
000200000 0 1;
000200000 0 1;
000200000 0 1;
000260000 0 1;
000200000 0 1;
000200000 0 1;
000200000 0 1;
000200000 0 1;
000200000 0 1;
000240000 0 1;
000250000 0 1;
000250000 0 1;
000200000 0 1;
000200000 0 1;
000200000 0 1;
000200000 0 1;
000230000 0 1;
000200000 0 1;
000230000 0 1;
000200000 0 1;
000250000 0 1;
000200030 0 1;
000230000 0 1;
000200000 0 1;
000200000 0 1;
000200000 0 1;
000200000 0 1;
000200000 0 1;
000200000 0 1;
000200000 0 1;
000200000 0 1;
000200000 0 1;
000200000 0 1;
000230000 0 1;
000230000 0 1;
000200040 0 1;
000200000 0 1;
000200000 0 1;
000205000 0 1;
000200000 0 1;
000200000 0 1;
000250000 0 1;
000200000 0 1;
000200000 0 1;
000200000 0 1;
000203000 0 1;
000200000 0 1;
000200000 0 1;
000200000 0 1;
000200000 0 1;
000230000 0 1;
000200000 0 1;
000200000 0 1;
000230000 0 1;
000230000 0 1;
000200000 0 1;
000260000 0 1;
000200000 0 1;
000200000 0 1;
000200000 0 1;
000200000 0 1;
000200000 0 1;
000200000 0 1;
000200000 0 1;
000200000 0 1;
000200000 0 1;
000200000 0 1;
000200000 0 1;
000240000 0 1;
000230000 0 1;
000200000 0 1;
000200000 0 1;
000260000 0 1;
000200000 0 1;
000240000 0 1;
000230000 0 1;
000200000 0 1;
000200000 0 1;
000206000 0 1;
000200000 0 1;
000200000 0 1;
000200300 0 1;
000200000 0 1;
000200000 0 1;
000200000 0 1;
000200000 0 1;
000200000 0 1;
000200000 0 1;
000200000 0 1;
000200000 0 1;
000200000 0 1;
000200000 0 1;
000200000 0 1;
000200000 0 1;
000200000 0 1;
000200000 0 1;
000200000 0 1;
000200000 0 1;
000200000 0 1;
000200000 0 1;
000200000 0 1;
000200000 0 1;
000200000 0 1;
000200000 0 1;
000200000 0 1;
000200000 0 1;
000200500 0 1;
000200000 0 1;
000200000 0 1;
000200000 0 1;
000200000 0 1;
000200000 0 1;
000200000 0 1;
000200000 0 1;
000200000 0 1;
000200000 0 1;
000200000 0 1;
000200000 0 1;
000203000 0 1;
000204000 0 1;
000200000 0 1;
000200000 0 1;
000200000 0 1;
000200000 0 1;
000200000 0 1;
000200000 0 1;
000200000 0 1;
000200000 0 1;
000200000 0 1;
000200000 0 1;
000200000 0 1;
000240000 0 1;
000240000 0 1;
000200000 0 1;
000200000 0 1;
000200000 0 1;
000230000 0 1;
000230000 0 1;
000200000 0 1;
000200000 0 1;
000200000 0 1;
000240000 0 1;
000240000 0 1;
000200000 0 1;
000200000 0 1;
000200040 0 1;
000200000 0 1;
000200000 0 1;
000200000 0 1;
000200000 0 1;
000200000 0 1;
000200000 0 1;
000230000 0 1;
000200000 0 1;
000200000 0 1;
000204000 0 1;
000200000 0 1;
000200000 0 1;
000200000 0 1;
000200000 0 1;
000200000 0 1;
000200000 0 1;
000200000 0 1;
000200000 0 1;
000230000 0 1;
000250000 0 1;
000200000 0 1;
000200000 0 1;
000200000 0 1;
000200000 0 1;
000200000 0 1;
000200000 0 1;
000020000 0 1;
000020000 0 1;
000020000 0 1;
000020000 0 1;
000020000 0 1;
000020000 0 1;
000026000 0 1;
000020000 0 1;
000024000 0 1;
000020000 0 1;
000024000 0 1;
000016000 0 1;
000013000 0 1;
000020000 0 1;
000020000 0 1;
000020000 0 1;
000020000 0 1;
000020000 0 1;
000023000 0 1;
000020000 0 1;
000020000 0 1;
000020000 0 1;
000020000 0 1;
000020000 0 1;
000020000 0 1;
000020000 0 1;
000020000 0 1;
000020000 0 1;
000020000 0 1;
000020000 0 1;
000020000 0 1;
000024000 0 1;
000025000 0 1;
000025000 0 1;
000025000 0 1;
000020000 0 1;
000020000 0 1;
000020000 0 1;
000020000 0 1;
000020000 0 1;
000014000 0 1;
000010050 0 1;
000013000 0 1;
000010300 0 1;
000015000 0 1;
000013000 0 1;
000020000 0 1;
000020000 0 1;
000020000 0 1;
000020000 0 1;
000020000 0 1;
000020000 0 1;
000020000 0 1;
000020030 0 1;
000020000 0 1;
000020000 0 1;
000020000 0 1;
000020000 0 1;
000020000 0 1;
000020000 0 1;
000020000 0 1;
000020000 0 1;
000023000 0 1;
000020000 0 1;
000020000 0 1;
000020000 0 1;
000020000 0 1;
000020000 0 1;
000020000 0 1;
000020000 0 1;
000020000 0 1;
000020000 0 1;
000020000 0 1;
000020000 0 1;
000020000 0 1;
000020000 0 1;
000020000 0 1;
000020000 0 1;
000020000 0 1;
000020000 0 1;
000020000 0 1;
000020000 0 1;
000020000 0 1;
000020000 0 1;
000020300 0 1;
000020000 0 1;
000020000 0 1;
000020000 0 1;
000020000 0 1;
000020000 0 1;
000020000 0 1;
000020000 0 1;
000020000 0 1;
000020000 0 1;
000020000 0 1;
000020000 0 1;
000020000 0 1;
000020000 0 1;
000020000 0 1;
000020000 0 1;
000020000 0 1;
000020000 0 1;
000020000 0 1;
000020000 0 1;
000020000 0 1;
000020000 0 1;
000020000 0 1;
000020000 0 1;
000020000 0 1;
000020000 0 1;
000020000 0 1;
000020000 0 1;
000020000 0 1;
000020000 0 1;
000020000 0 1;
000020050 0 1;
000026000 0 1;
000020000 0 1;
000020030 0 1;
000020000 0 1;
000020000 0 1;
000020000 0 1;
000020000 0 1;
000020000 0 1;
000020000 0 1;
000020000 0 1;
000020000 0 1;
000020000 0 1;
000002000 0 1;
000002000 0 1;
000002000 0 1;
000002000 0 1;
000002000 0 1;
000002000 0 1;
000002000 0 1;
000002000 0 1;
000002000 0 1;
000002000 0 1;
000002000 0 1;
000002000 0 1;
000002000 0 1;
000002000 0 1;
000002000 0 1;
000002000 0 1;
000002000 0 1;
000002000 0 1;
000002000 0 1;
000002000 0 1;
000002000 0 1;
000002000 0 1;
000002000 0 1;
000002000 0 1;
000002000 0 1;
000002000 0 1;
000002000 0 1;
000002000 0 1;
000002000 0 1;
000002000 0 1;
000002000 0 1;
000002000 0 1;
000002000 0 1;
000002000 0 1;
000002000 0 1;
000002500 0 1;
000002000 0 1;
000002000 0 1;
000002040 0 1;
000002000 0 1;
000002000 0 1;
000002000 0 1;
000002000 0 1;
000002000 0 1;
000002000 0 1;
000002000 0 1;
000002000 0 1;
000002000 0 1;
000002000 0 1;
000002000 0 1;
000002000 0 1;
000002000 0 1;
000002000 0 1;
000002000 0 1;
000002000 0 1;
000002600 0 1;
000002000 0 1;
000002000 0 1;
000002000 0 1;
000002000 0 1;
000002000 0 1;
000002000 0 1;
000002000 0 1;
000002300 0 1;
000002000 0 1;
000002000 0 1;
000002000 0 1;
000002000 0 1;
000002000 0 1;
000002000 0 1;
000002000 0 1;
000002000 0 1;
000002000 0 1;
000002000 0 1;
000002000 0 1;
000002000 0 1;
000002000 0 1;
000002000 0 1;
000002000 0 1;
000002000 0 1;
000002300 0 1;
000002000 0 1;
000002000 0 1;
000002000 0 1;
000002000 0 1;
000002000 0 1;
000002000 0 1;
000002000 0 1;
000002000 0 1;
000002000 0 1;
000002000 0 1;
000002000 0 1;
000002000 0 1;
000002000 0 1;
000002000 0 1;
000002000 0 1;
000002000 0 1;
000002040 0 1;
000002000 0 1;
000002000 0 1;
000002000 0 1;
000002000 0 1;
000002000 0 1;
000002000 0 1;
000002000 0 1;
000002000 0 1;
000002040 0 1;
000002000 0 1;
000002000 0 1;
000002000 0 1;
000002000 0 1;
000002000 0 1;
000002040 0 1;
000002000 0 1;
000002000 0 1;
000002000 0 1;
000002000 0 1;
000002400 0 1;
000002000 0 1;
000002000 0 1;
000002000 0 1;
000002000 0 1;
000002000 0 1;
000002050 0 1;
000001500 0 1;
000001300 0 1;
000001040 0 1;
000001003 0 1;
000001300 0 1;
000002000 0 1;
000002300 0 1;
000002000 0 1;
000002000 0 1;
000002000 0 1;
000002000 0 1;
000002300 0 1;
000002003 0 1;
000002000 0 1;
000002000 0 1;
000002000 0 1;
000002000 0 1;
000002000 0 1;
000002000 0 1;
000002000 0 1;
000002000 0 1;
000002000 0 1;
000002000 0 1;
000002000 0 1;
000002000 0 1;
000002000 0 1;
000002000 0 1;
000002000 0 1;
000002400 0 1;
000002000 0 1;
000002000 0 1;
000002000 0 1;
000002000 0 1;
000002000 0 1;
000002000 0 1;
000002000 0 1;
000002000 0 1;
000002000 0 1;
000002000 0 1;
000002000 0 1;
000002000 0 1;
000002300 0 1;
000002000 0 1;
000002000 0 1;
000002000 0 1;
000002000 0 1;
000002000 0 1;
000002000 0 1;
000002040 0 1;
000002000 0 1;
000002000 0 1;
000002000 0 1;
000002000 0 1;
000002005 0 1;
000002000 0 1;
000002000 0 1;
000002000 0 1;
000002000 0 1;
000002060 0 1;
000002000 0 1;
000002030 0 1;
000002000 0 1;
000002000 0 1;
000002000 0 1;
000002000 0 1;
000002000 0 1;
000002000 0 1;
000002000 0 1;
000002000 0 1;
000002004 0 1;
000002000 0 1;
000002000 0 1;
000002000 0 1;
000002000 0 1;
000002000 0 1;
000002000 0 1;
000002000 0 1;
000002000 0 1;
000002000 0 1;
000002000 0 1;
000002000 0 1;
000002000 0 1;
000002000 0 1;
000002000 0 1;
000002000 0 1;
000002000 0 1;
000002000 0 1;
000002000 0 1;
000002000 0 1;
000002000 0 1;
000002000 0 1;
000002000 0 1;
000002000 0 1;
000002000 0 1;
000002000 0 1;
000002000 0 1;
000002000 0 1;
000002000 0 1;
000002000 0 1;
000002000 0 1;
000002000 0 1;
000002000 0 1;
000002000 0 1;
000002000 0 1;
000002000 0 1;
000002000 0 1;
000002000 0 1;
000002000 0 1;
000002000 0 1;
000002000 0 1;
000002000 0 1;
000002000 0 1;
000002000 0 1;
000002000 0 1;
000000020 0 1;
000000020 0 1;
000000020 0 1;
000000020 0 1;
000000020 0 1;
000000023 0 1;
000000020 0 1;
000000020 0 1;
000000020 0 1;
000000020 0 1;
000000023 0 1;
000000020 0 1;
000000020 0 1;
000000024 0 1;
000000020 0 1;
000000020 0 1;
000000020 0 1;
000000020 0 1;
000000020 0 1;
000000020 0 1;
000000023 0 1;
000000020 0 1;
000000020 0 1;
000000020 0 1;
000000020 0 1;
000000020 0 1;
000000020 0 1;
000000020 0 1;
000000020 0 1;
000000020 0 1;
000000020 0 1;
000000020 0 1;
000000020 0 1;
000000020 0 1;
000000020 0 1;
000000020 0 1;
000000020 0 1;
000000020 0 1;
000000020 0 1;
000000020 0 1;
000000020 0 1;
000000024 0 1;
000000020 0 1;
000000020 0 1;
000000020 0 1;
000000020 0 1;
000000024 0 1;
000000020 0 1;
000000024 0 1;
000000020 0 1;
000000023 0 1;
000000020 0 1;
000000020 0 1;
000000020 0 1;
000000020 0 1;
000000020 0 1;
000000020 0 1;
000000020 0 1;
000000020 0 1;
000000020 0 1;
000000020 0 1;
000000020 0 1;
000000020 0 1;
000000023 0 1;
000000020 0 1;
000000023 0 1;
000000020 0 1;
000000020 0 1;
000000020 0 1;
000000020 0 1;
000000020 0 1;
000000025 0 1;
000000023 0 1;
000000020 0 1;
000000020 0 1;
000000020 0 1;
000000020 0 1;
000000020 0 1;
000000020 0 1;
000000023 0 1;
000000024 0 1;
000000020 0 1;
000000020 0 1;
000000023 0 1;
000000020 0 1;
000000020 0 1;
000000020 0 1;
000000020 0 1;
000000020 0 1;
000000020 0 1;
000000020 0 1;
000000023 0 1;
000000025 0 1;
000000023 0 1;
000000020 0 1;
000000020 0 1;
000000020 0 1;
000000020 0 1;
000000020 0 1;
000000020 0 1;
000000020 0 1;
000000025 0 1;
000000020 0 1;
000000020 0 1;
000000020 0 1;
000000020 0 1;
000000020 0 1;
000000020 0 1;
000000025 0 1;
000000025 0 1;
000000020 0 1;
000000025 0 1;
000000020 0 1;
000000020 0 1;
000000020 0 1;
000000020 0 1;
000000020 0 1;
000000020 0 1;
000000020 0 1;
000000020 0 1;
000000025 0 1;
000000020 0 1;
000000020 0 1;
000000020 0 1;
000000020 0 1;
000000020 0 1;
000000020 0 1;
000000020 0 1;
000000020 0 1;
000000020 0 1;
000000020 0 1;
000000020 0 1;
000000020 0 1;
000000020 0 1;
000000020 0 1;
000000023 0 1;
000000020 0 1;
000000020 0 1;
000000020 0 1;
000000020 0 1;
000000020 0 1;
000000020 0 1;
000000020 0 1;
000000020 0 1;
000000020 0 1;
000000024 0 1;
000000020 0 1;
000000020 0 1;
000000020 0 1;
000000020 0 1;
000000023 0 1;
000000020 0 1;
000000020 0 1;
000000024 0 1;
000000020 0 1;
000000023 0 1;
000000020 0 1;
000000020 0 1;
000000020 0 1;
000000020 0 1;
000000020 0 1;
000000020 0 1;
000000020 0 1;
000000025 0 1;
000000020 0 1;
000000020 0 1;
000000020 0 1;
000000020 0 1;
000000020 0 1;
000000020 0 1;
000000020 0 1;
000000024 0 1;
000000020 0 1;
000000023 0 1;
000000020 0 1;
000000020 0 1;
000000020 0 1;
000000020 0 1;
000000020 0 1;
000000020 0 1;
000000020 0 1;
000000020 0 1;
000000020 0 1;
000000020 0 1;
000000020 0 1;
000000020 0 1;
000000020 0 1;
000000020 0 1;
000000023 0 1;
000000020 0 1;
000000020 0 1;
000000023 0 1;
000000020 0 1;
000000020 0 1;
000000020 0 1;
000000020 0 1;
000000020 0 1;
000000020 0 1;
000000020 0 1;
000000020 0 1;
000000020 0 1;
000000020 0 1;
000000020 0 1;
000000020 0 1;
000000020 0 1;
000000020 0 1;
000000020 0 1;
000000020 0 1;
000000020 0 1;
000000023 0 1;
000000020 0 1;
000000020 0 1;
000000020 0 1;
000000020 0 1;
000000023 0 1;
000000020 0 1;
000000020 0 1;
000000024 0 1;
000000020 0 1;
000000020 0 1;
000000020 0 1;
000000020 0 1;
000000020 0 1;
000000020 0 1;
000000024 0 1;
000000020 0 1;
000000020 0 1;
000000020 0 1;
000000020 0 1;
000000020 0 1;
000000020 0 1;
000000020 0 1;
000000020 0 1;
000000020 0 1;
000000020 0 1;
000000020 0 1;
000000020 0 1;
000000020 0 1;
000000023 0 1;
000000020 0 1;
000000020 0 1;
000000020 0 1;
000000020 0 1;
000000020 0 1;
000000020 0 1;
000000020 0 1;
000000020 0 1;
000000020 0 1;
000000025 0 1;
000000020 0 1;
000000020 0 1;
000000020 0 1;
000000023 0 1;
000000023 0 1;
000000020 0 1;
000000020 0 1;
000000023 0 1;
000000020 0 1;
000000020 0 1;
000000020 0 1;
000000020 0 1;
000000020 0 1;
000000020 0 1;
000000020 0 1;
000000020 0 1;
000000020 0 1;
000000020 0 1;
000000020 0 1;
000000020 0 1;
000000020 0 1;
000000020 0 1;
000000020 0 1;
000000020 0 1;
000000023 0 1;
000000023 0 1;
000000020 0 1;
000000020 0 1;
000000020 0 1;
000000020 0 1;
000000020 0 1;
000000020 0 1;
000000023 0 1;
000000020 0 1;
000000020 0 1;
000000002 0 1;
000000002 0 1;
000000002 0 1;
000000002 0 1;
000000002 0 1;
000000002 0 1;
000000002 0 1;
000000002 0 1;
000000002 0 1;
000000002 0 1;
000000002 0 1;
000000002 0 1;
000000002 0 1;
000000002 0 1;
000000002 0 1;
000000002 0 1;
000000002 0 1;
000000002 0 1;
000000002 0 1;
000000002 0 1;
000000002 0 1;
000000002 0 1;
000000002 0 1;
000000002 0 1;
000000002 0 1;
000000002 0 1;
000000002 0 1;
000000002 0 1;
000000002 0 1;
000000002 0 1;
000000002 0 1;
000000002 0 1;
000000002 0 1;
000000002 0 1;
000000002 0 1;
020000000 0 1;
020000000 0 1;
020000000 0 1;
020000000 0 1;
025000000 0 1;
023000000 0 1;
020000000 0 1;
020000000 0 1;
024000000 0 1;
024000000 0 1;
020000000 0 1;
023000000 0 1;
020000000 0 1;
020000000 0 1;
020000000 0 1;
025000000 0 1;
020000000 0 1;
020000000 0 1;
020000000 0 1;
023000000 0 1;
020000000 0 1;
020000000 0 1;
020000000 0 1;
020000000 0 1;
020000000 0 1;
020000000 0 1;
020000000 0 1;
020000000 0 1;
020000000 0 1;
020000000 0 1;
020000000 0 1;
026000000 0 1;
020000000 0 1;
020000000 0 1;
020000000 0 1;
026000000 0 1;
020000000 0 1;
020000000 0 1;
020000000 0 1;
020000000 0 1;
020000000 0 1;
020000000 0 1;
020000000 0 1;
023000000 0 1;
020000000 0 1;
020000000 0 1;
020000000 0 1;
020000000 0 1;
023000000 0 1;
020000000 0 1;
020000000 0 1;
020000000 0 1;
020000000 0 1;
020000000 0 1;
020000000 0 1;
020600000 0 1;
020000000 0 1;
020000000 0 1;
020000000 0 1;
020000000 0 1;
020000000 0 1;
020000000 0 1;
020000000 0 1;
020000000 0 1;
020000000 0 1;
026000000 0 1;
020000000 0 1;
023000000 0 1;
020000000 0 1;
020000000 0 1;
020000000 0 1;
020000000 0 1;
020000000 0 1;
020000000 0 1;
020300000 0 1;
020000000 0 1;
020000000 0 1;
020000000 0 1;
020000000 0 1;
020000000 0 1;
026000000 0 1;
020000000 0 1;
020000000 0 1;
023000000 0 1;
023000000 0 1;
020000000 0 1;
020000000 0 1;
020000000 0 1;
025000000 0 1;
026000000 0 1;
020000000 0 1;
025000000 0 1;
026000000 0 1;
020000000 0 1;
020000000 0 1;
026000000 0 1;
020000000 0 1;
020000000 0 1;
020000000 0 1;
020000000 0 1;
023000000 0 1;
020000000 0 1;
020000000 0 1;
020000000 0 1;
020000000 0 1;
020000000 0 1;
020000000 0 1;
020000000 0 1;
020000000 0 1;
020000000 0 1;
020000000 0 1;
024000000 0 1;
020000000 0 1;
020000000 0 1;
020300000 0 1;
020000000 0 1;
020000000 0 1;
026000000 0 1;
020000000 0 1;
023000000 0 1;
020000000 0 1;
020000000 0 1;
025000000 0 1;
020000000 0 1;
020000000 0 1;
020000000 0 1;
020000000 0 1;
020000000 0 1;
023000000 0 1;
023000000 0 1;
020000000 0 1;
020000000 0 1;
020000000 0 1;
020000000 0 1;
020000000 0 1;
020000000 0 1;
024000000 0 1;
025000000 0 1;
020000000 0 1;
020000000 0 1;
020000000 0 1;
020000000 0 1;
020000000 0 1;
020000000 0 1;
020000000 0 1;
020000000 0 1;
026000000 0 1;
020000000 0 1;
023000000 0 1;
020000000 0 1;
020000000 0 1;
025000000 0 1;
020000000 0 1;
020000000 0 1;
025000000 0 1;
020000000 0 1;
020000000 0 1;
020000000 0 1;
020000000 0 1;
020300000 0 1;
020030000 0 1;
020000000 0 1;
023000000 0 1;
020000000 0 1;
020000000 0 1;
020000000 0 1;
020000000 0 1;
020000000 0 1;
020000000 0 1;
020000000 0 1;
020000000 0 1;
020000000 0 1;
020000000 0 1;
020300000 0 1;
026000000 0 1;
020000000 0 1;
020000000 0 1;
026000000 0 1;
020000000 0 1;
023000000 0 1;
026000000 0 1;
020500000 0 1;
020500000 0 1;
020000000 0 1;
020000000 0 1;
020600000 0 1;
020000000 0 1;
020000000 0 1;
020000000 0 1;
020300000 0 1;
025000000 0 1;
020000000 0 1;
020000000 0 1;
020000000 0 1;
020000000 0 1;
020000000 0 1;
023000000 0 1;
020000000 0 1;
020000000 0 1;
024000000 0 1;
020000000 0 1;
020000000 0 1;
025000000 0 1;
020000000 0 1;
026000000 0 1;
026000000 0 1;
025000000 0 1;
020000000 0 1;
020000000 0 1;
023000000 0 1;
026000000 0 1;
020000000 0 1;
026000000 0 1;
020000000 0 1;
020000000 0 1;
025000000 0 1;
020000000 0 1;
020000000 0 1;
020000000 0 1;
020000000 0 1;
020000000 0 1;
023000000 0 1;
023000000 0 1;
020000000 0 1;
025000000 0 1;
025000000 0 1;
026000000 0 1;
020000000 0 1;
025000000 0 1;
020000000 0 1;
020000000 0 1;
023000000 0 1;
020000000 0 1;
020000000 0 1;
020000000 0 1;
020000000 0 1;
020000000 0 1;
020000000 0 1;
020000000 0 1;
020000000 0 1;
020000000 0 1;
020000000 0 1;
020000000 0 1;
020000000 0 1;
020000000 0 1;
023000000 0 1;
026000000 0 1;
020000000 0 1;
024000000 0 1;
024000000 0 1;
020000000 0 1;
020000000 0 1;
020000000 0 1;
020000000 0 1;
020000000 0 1;
020000000 0 1;
020000000 0 1;
026000000 0 1;
020000000 0 1;
020000000 0 1;
025000000 0 1;
020000000 0 1;
023000000 0 1;
026000000 0 1;
020000000 0 1;
020000000 0 1;
020000000 0 1;
023000000 0 1;
020000000 0 1;
025000000 0 1;
020000000 0 1;
023000000 0 1;
020000000 0 1;
020000000 0 1;
020000000 0 1;
020000000 0 1;
023000000 0 1;
023000000 0 1;
026000000 0 1;
020000000 0 1;
020000000 0 1;
023000000 0 1;
020000000 0 1;
020000000 0 1;
020000000 0 1;
026000000 0 1;
020000000 0 1;
025000000 0 1;
020000000 0 1;
025000000 0 1;
020000000 0 1;
020000000 0 1;
020600000 0 1;
023000000 0 1;
020000000 0 1;
020000000 0 1;
020600000 0 1;
026000000 0 1;
020000000 0 1;
020000000 0 1;
020000000 0 1;
020000000 0 1;
025000000 0 1;
020000000 0 1;
020000000 0 1;
020000000 0 1;
020300000 0 1;
020000000 0 1;
020000000 0 1;
020000000 0 1;
020000000 0 1;
020000000 0 1;
020000000 0 1;
020000000 0 1;
023000000 0 1;
020000000 0 1;
020000000 0 1;
020000000 0 1;
020000000 0 1;
020000000 0 1;
020000000 0 1;
020000000 0 1;
020000000 0 1;
020000000 0 1;
020000000 0 1;
020000000 0 1;
020000000 0 1;
020000000 0 1;
024000000 0 1;
020000000 0 1;
020000000 0 1;
023000000 0 1;
020000000 0 1;
020000000 0 1;
020000000 0 1;
020000000 0 1;
023000000 0 1;
020400000 0 1;
020000000 0 1;
020000000 0 1;
020000000 0 1;
023000000 0 1;
020000000 0 1;
020000000 0 1;
023000000 0 1;
020000000 0 1;
020000000 0 1;
020000000 0 1;
020000000 0 1;
026000000 0 1;
020000000 0 1;
020000000 0 1;
025000000 0 1;
020000000 0 1;
020500000 0 1;
020000000 0 1;
026000000 0 1;
020000000 0 1;
023000000 0 1;
020000000 0 1;
020000000 0 1;
025000000 0 1;
020000000 0 1;
020000000 0 1;
024000000 0 1;
020000000 0 1;
023000000 0 1;
002050000 0 1;
002000000 0 1;
002000000 0 1;
002000000 0 1;
002000000 0 1;
002000000 0 1;
002000000 0 1;
002000000 0 1;
002000000 0 1;
002000000 0 1;
002000000 0 1;
002000000 0 1;
002000000 0 1;
002000000 0 1;
002000000 0 1;
002000000 0 1;
002500000 0 1;
002600000 0 1;
002000000 0 1;
002000000 0 1;
002000000 0 1;
002000000 0 1;
002000000 0 1;
002000000 0 1;
002000000 0 1;
002000000 0 1;
002300000 0 1;
002000000 0 1;
002300000 0 1;
002000000 0 1;
002000000 0 1;
002000000 0 1;
002500000 0 1;
002000000 0 1;
002300000 0 1;
002000000 0 1;
002000000 0 1;
002000000 0 1;
002000000 0 1;
002000000 0 1;
002000000 0 1;
002000000 0 1;
002000000 1 0;
002000000 0 1;
002000000 0 1;
002000000 0 1;
002000000 0 1;
002300000 0 1;
002000000 0 1;
002000000 0 1;
002000000 0 1;
002000000 0 1;
002000000 0 1;
002000000 0 1;
002000000 0 1;
002000000 0 1;
002000000 0 1;
002000000 0 1;
002000000 0 1;
002000000 0 1;
002500000 0 1;
002000000 0 1;
002000000 0 1;
002000000 0 1;
002600000 0 1;
002000000 0 1;
002000000 0 1;
002000000 0 1;
002000000 0 1;
002000000 0 1;
002000000 0 1;
002300000 0 1;
002000000 0 1;
002000000 0 1;
002300000 0 1;
002000000 0 1;
002000000 0 1;
002000000 0 1;
002500000 0 1;
002000000 0 1;
002000000 0 1;
002000000 0 1;
002300000 0 1;
002000000 0 1;
002000000 0 1;
002500000 0 1;
002000000 0 1;
002500000 0 1;
002500000 0 1;
002000000 0 1;
002500000 0 1;
002000000 0 1;
002300000 0 1;
002000000 0 1;
002000000 0 1;
002000000 0 1;
002000000 0 1;
002000000 0 1;
002000000 0 1;
002000000 0 1;
002000000 0 1;
002000000 0 1;
002000000 0 1;
002000000 0 1;
002000000 0 1;
002000000 0 1;
002000000 0 1;
002000000 0 1;
002000000 0 1;
002000000 0 1;
002300000 0 1;
002000000 0 1;
002000000 0 1;
002500000 0 1;
002300000 0 1;
002000000 0 1;
002000000 0 1;
002000000 0 1;
002000000 0 1;
002000000 0 1;
002300000 0 1;
002000000 0 1;
002000000 0 1;
002000000 0 1;
002600000 0 1;
002000000 0 1;
002000000 0 1;
002000000 0 1;
002000000 0 1;
002000000 0 1;
002000000 0 1;
002000000 0 1;
002500000 0 1;
002000000 0 1;
002000000 0 1;
002600000 0 1;
002300000 0 1;
002000000 0 1;
002000000 0 1;
002300000 0 1;
002000000 0 1;
002300000 0 1;
002000000 0 1;
002000000 0 1;
002000000 0 1;
002000000 0 1;
002000000 0 1;
002000000 0 1;
002500000 0 1;
002000000 0 1;
002000000 0 1;
002000000 0 1;
002000000 0 1;
002000000 0 1;
002000000 0 1;
002500000 0 1;
002000000 0 1;
002000000 0 1;
002030000 0 1;
002000000 0 1;
002000000 0 1;
002000000 0 1;
002000000 0 1;
002400000 0 1;
002000000 0 1;
002000000 0 1;
002000000 0 1;
002000000 0 1;
002000000 0 1;
002000000 0 1;
002000000 0 1;
002500000 0 1;
002000000 0 1;
002000000 0 1;
002000000 0 1;
002000000 0 1;
002000000 0 1;
002000000 0 1;
002000000 0 1;
002300000 0 1;
002000000 0 1;
002000000 0 1;
002600000 0 1;
002030000 0 1;
002000000 0 1;
002000000 0 1;
002000000 0 1;
002000000 0 1;
002000000 0 1;
002000000 0 1;
002000000 0 1;
002000000 0 1;
002300000 0 1;
002000000 0 1;
002000000 0 1;
002000000 0 1;
002000000 0 1;
002000000 0 1;
002600000 0 1;
002000000 0 1;
002000000 0 1;
002000000 0 1;
002000000 0 1;
002300000 0 1;
002000000 0 1;
002000000 0 1;
002000000 0 1;
002000000 0 1;
002000000 0 1;
002000000 0 1;
002003000 0 1;
002030000 0 1;
002600000 0 1;
002500000 0 1;
002000000 0 1;
002000000 0 1;
002300000 0 1;
002050000 0 1;
002000000 0 1;
002000000 0 1;
002600000 0 1;
002000000 0 1;
002300000 0 1;
002000000 0 1;
002400000 0 1;
002300000 0 1;
002500000 0 1;
002500000 0 1;
002300000 0 1;
002000000 0 1;
002000000 0 1;
002000000 0 1;
002000000 0 1;
002000000 0 1;
002000000 0 1;
002600000 0 1;
002000400 0 1;
002300000 0 1;
002000000 0 1;
002300000 0 1;
002000000 0 1;
002500000 0 1;
002500000 0 1;
002300000 0 1;
002500000 0 1;
002400000 0 1;
002000000 0 1;
002000000 0 1;
002000000 0 1;
002400000 0 1;
002000000 0 1;
002500000 0 1;
002000000 0 1;
002600000 0 1;
002000000 0 1;
002000000 0 1;
002000000 0 1;
002000000 0 1;
002000000 0 1;
002000000 0 1;
002500000 0 1;
002000000 0 1;
002600000 0 1;
002000000 0 1;
002000000 0 1;
002300000 0 1;
002000000 0 1;
002000000 0 1;
002040000 0 1;
002000000 0 1;
002000000 0 1;
002000000 0 1;
002000000 0 1;
002000000 0 1;
002300000 0 1;
002000000 0 1;
002000000 0 1;
002060000 0 1;
002030000 0 1;
002000000 0 1;
002300000 0 1;
002000000 0 1;
002500000 0 1;
002000000 0 1;
002000000 0 1;
002000000 0 1;
002000000 0 1;
002600000 0 1;
002000000 0 1;
002600000 0 1;
002000000 0 1;
002000000 0 1;
002000000 0 1;
002300000 0 1;
002000000 0 1;
002500000 0 1;
002000000 0 1;
002000000 0 1;
002000000 0 1;
002300000 0 1;
002000000 0 1;
002000000 0 1;
002000000 0 1;
002000000 0 1;
002000000 0 1;
002000000 0 1;
002000000 0 1;
000200000 0 1;
000200000 0 1;
000250000 0 1;
000200000 0 1;
000200000 0 1;
000200000 0 1;
000200000 0 1;
000200000 0 1;
000200000 0 1;
000200000 0 1;
000200000 0 1;
000200000 0 1;
000200000 0 1;
000200000 0 1;
000200000 0 1;
000200000 0 1;
000200000 0 1;
000200000 0 1;
000200000 0 1;
000200000 0 1;
000200000 0 1;
000200000 0 1;
000200000 0 1;
000200000 0 1;
000250000 0 1;
000200000 0 1;
000203000 0 1;
000200000 0 1;
000205000 0 1;
000200000 0 1;
000200000 0 1;
000200000 0 1;
000200000 0 1;
000200000 0 1;
000200000 0 1;
000200000 0 1;
000200000 0 1;
000200000 0 1;
002500000 0 1;
002300000 0 1;
002000000 0 1;
002000000 0 1;
002500000 0 1;
002000000 0 1;
002000000 0 1;
002000000 0 1;
002600000 0 1;
002000000 0 1;
002000000 0 1;
002000000 0 1;
002000000 0 1;
002000000 0 1;
002000000 0 1;
002000000 0 1;
002000000 0 1;
002300000 0 1;
002000000 0 1;
002000000 0 1;
002000000 0 1;
002000000 0 1;
002000000 0 1;
002000000 0 1;
002300000 0 1;
002000000 0 1;
002000000 0 1;
002300000 0 1;
002600000 0 1;
002000000 0 1;
002300000 0 1;
002300000 0 1;
002000000 0 1;
002000000 0 1;
002000000 0 1;
002600000 0 1;
002000000 0 1;
002000000 0 1;
002000000 0 1;
002000000 0 1;
002000000 0 1;
002000000 0 1;
002000000 0 1;
002000000 0 1;
002000000 0 1;
002000000 0 1;
002000000 0 1;
002000000 0 1;
002300000 0 1;
002300000 0 1;
000200000 0 1;
000200000 0 1;
000200000 0 1;
000200000 0 1;
000200000 0 1;
000200000 0 1;
000200000 0 1;
000203000 0 1;
000240000 0 1;
000200000 0 1;
000240000 0 1;
000200000 0 1;
000200000 0 1;
000230000 0 1;
000200000 0 1;
000200000 0 1;
000200000 0 1;
000200000 0 1;
000240000 0 1;
000200000 0 1;
000200000 0 1;
000200000 0 1;
000200000 0 1;
000200000 0 1;
000200000 0 1;
000240000 0 1;
000200000 0 1;
000203000 0 1;
000200000 0 1;
000200000 0 1;
000200000 0 1;
000260000 0 1;
000200000 0 1;
000230000 0 1;
000230000 0 1;
000200000 0 1;
000200000 0 1;
000200000 0 1;
000200000 0 1;
000200000 0 1;
000200000 0 1;
000203000 0 1;
000200000 0 1;
000200000 0 1;
000200000 0 1;
000230000 0 1;
000250000 0 1;
000230000 0 1;
000200000 0 1;
000200000 0 1;
000200000 0 1;
000200000 0 1;
000250000 0 1;
000200000 0 1;
000230000 0 1;
000200000 0 1;
000200000 0 1;
000203000 0 1;
000200000 0 1;
000200000 0 1;
000230000 0 1;
000200000 0 1;
000200000 0 1;
000200000 0 1;
000200000 0 1;
000200000 0 1;
000200000 0 1;
000200000 0 1;
000200000 0 1;
000200000 0 1;
000200000 0 1;
000200000 0 1;
000250000 0 1;
000200000 0 1;
000200000 0 1;
000250000 0 1;
000200000 0 1;
000200000 0 1;
000200000 0 1;
000200000 0 1;
000200000 0 1;
000200000 0 1;
000200000 0 1;
000230000 0 1;
000200000 0 1;
000250000 0 1;
000250000 0 1;
000200000 0 1;
000200000 0 1;
000200000 0 1;
000200000 0 1;
000200000 0 1;
000200000 0 1;
000200000 0 1;
000200000 0 1;
000203000 0 1;
000200000 0 1;
000200000 0 1;
000250000 0 1;
000200000 0 1;
000200000 0 1;
000200000 0 1;
000200000 0 1;
000200000 0 1;
000200000 0 1;
000200000 0 1;
000200000 0 1;
000200000 0 1;
000250000 0 1;
000250000 0 1;
000200000 0 1;
000250000 0 1;
000200000 0 1;
000200000 0 1;
000200000 0 1;
000250000 0 1;
000200000 0 1;
000200000 0 1;
000200000 0 1;
000200000 0 1;
000260000 0 1;
000200000 0 1;
000200000 0 1;
000200000 0 1;
000200000 0 1;
000260000 0 1;
000200000 0 1;
000200000 0 1;
000200000 0 1;
000250000 0 1;
000200000 0 1;
000200000 0 1;
000200000 0 1;
000230000 0 1;
000200000 0 1;
000200000 0 1;
000200000 0 1;
000230000 0 1;
000200000 0 1;
000200000 0 1;
000230000 0 1;
000200000 0 1;
000200000 0 1;
000240000 0 1;
000200000 0 1;
000200000 0 1;
000200000 0 1;
000200000 0 1;
000200000 0 1;
000200000 0 1;
000200000 0 1;
000200000 0 1;
000200000 0 1;
000200000 0 1;
000200000 0 1;
000230000 0 1;
000200000 0 1;
000200000 0 1;
000200000 0 1;
000200000 0 1;
000200000 0 1;
000230000 0 1;
000250000 0 1;
000250000 0 1;
000200000 0 1;
000230000 0 1;
000230000 0 1;
000200000 0 1;
000200000 0 1;
000200000 0 1;
000200000 0 1;
000200000 0 1;
000230000 0 1;
000200000 0 1;
000200000 0 1;
000200000 0 1;
000200000 0 1;
000200000 0 1;
000200000 0 1;
000200000 0 1;
000200000 0 1;
000200000 0 1;
000200000 0 1;
000205000 0 1;
000230000 0 1;
000200000 0 1;
000200000 0 1;
000200000 0 1;
000200000 0 1;
000200000 0 1;
000200000 0 1;
000200000 0 1;
000200000 0 1;
000200000 0 1;
000240000 0 1;
000200000 0 1;
000200000 0 1;
000200000 0 1;
000200000 0 1;
000200000 0 1;
000200000 0 1;
000200000 0 1;
000200000 0 1;
000200000 0 1;
000200000 0 1;
000230000 0 1;
000200000 0 1;
000200000 0 1;
000230000 0 1;
000200000 0 1;
000230000 0 1;
000200000 0 1;
000200000 0 1;
000200000 0 1;
000020000 0 1;
000020000 0 1;
000020000 0 1;
000020000 0 1;
000020000 0 1;
000026000 0 1;
000020000 0 1;
000020000 0 1;
000020000 0 1;
000020000 0 1;
000020000 0 1;
000020000 0 1;
000020000 0 1;
000020000 0 1;
000020000 0 1;
000020000 0 1;
000020000 0 1;
000020400 0 1;
000020000 0 1;
000020000 0 1;
000020000 0 1;
000020000 0 1;
000020000 0 1;
000023000 0 1;
000020000 0 1;
000020500 0 1;
000020000 0 1;
000020000 0 1;
000020000 0 1;
000020000 0 1;
000020000 0 1;
000020000 0 1;
000020000 0 1;
000020000 0 1;
000020000 0 1;
000020000 0 1;
000020000 0 1;
000020500 0 1;
000020000 0 1;
000020000 0 1;
000020000 0 1;
000020000 0 1;
000020000 0 1;
000020000 0 1;
000020000 0 1;
000020000 0 1;
000020000 0 1;
000002000 0 1;
000002000 0 1;
000002000 0 1;
000002000 0 1;
000002500 0 1;
000002400 0 1;
000002000 0 1;
000002000 0 1;
000002600 0 1;
000002000 0 1;
000002000 0 1;
000002000 0 1;
000002000 0 1;
000002000 0 1;
000002000 0 1;
000002000 0 1;
000002000 0 1;
000002000 0 1;
000002000 0 1;
000002000 0 1;
000002000 0 1;
000002000 0 1;
000002000 0 1;
000002000 0 1;
000002000 0 1;
000002000 0 1;
000002000 0 1;
000002000 0 1;
000002000 0 1;
000002000 0 1;
000002000 0 1;
000002000 0 1;
000002000 0 1;
000002000 0 1;
000002000 0 1;
000002000 0 1;
000002000 0 1;
000002000 0 1;
000002000 0 1;
000002000 0 1;
000002000 0 1;
000002000 0 1;
000002000 0 1;
000002000 0 1;
000002000 0 1;
000002000 0 1;
000002000 0 1;
000002000 0 1;
000002000 0 1;
000002500 0 1;
000002000 0 1;
000002000 0 1;
000002000 0 1;
000002000 0 1;
000002000 0 1;
000002000 0 1;
000002000 0 1;
000002000 0 1;
000002000 0 1;
000002000 0 1;
000002000 0 1;
000002000 0 1;
000002000 0 1;
000002000 0 1;
000002000 0 1;
000002000 0 1;
000002000 0 1;
000002500 0 1;
000002005 0 1;
000002000 0 1;
000002000 0 1;
000002000 0 1;
000002000 0 1;
000002000 0 1;
000002000 0 1;
000002000 0 1;
000002000 0 1;
020000000 0 1;
020000000 0 1;
020000000 0 1;
020000000 0 1;
026000000 0 1;
024000000 0 1;
020000000 0 1;
020000000 0 1;
020000000 0 1;
020000000 0 1;
020000000 0 1;
020000000 0 1;
020000000 0 1;
020000000 0 1;
020000000 0 1;
020000000 0 1;
020000000 0 1;
020000000 0 1;
024000000 0 1;
020000000 0 1;
020000000 0 1;
020000000 0 1;
020000000 0 1;
020000000 0 1;
020000000 0 1;
025000000 0 1;
020000000 0 1;
020000000 0 1;
020500000 0 1;
020000000 0 1;
020000000 0 1;
020000000 0 1;
020000000 0 1;
020000000 0 1;
020000000 0 1;
020000000 0 1;
020000000 0 1;
020000000 0 1;
020000000 0 1;
020000000 0 1;
020000000 0 1;
020000000 0 1;
020000000 0 1;
020000000 0 1;
020000000 0 1;
020000000 0 1;
020000000 0 1;
020000000 0 1;
020000000 0 1;
020000000 0 1;
020000000 0 1;
020000000 0 1;
020000000 0 1;
020000000 0 1;
020000000 0 1;
020000000 0 1;
020000000 0 1;
020000000 0 1;
020000000 0 1;
020000000 0 1;
020000000 0 1;
020000000 0 1;
020000000 0 1;
020000000 0 1;
020000000 0 1;
020000000 0 1;
020000000 0 1;
020000000 0 1;
020000000 0 1;
020000000 0 1;
020000000 0 1;
020000000 0 1;
020000000 0 1;
024000000 0 1;
020600000 0 1;
020000000 0 1;
024000000 0 1;
024000000 0 1;
020000000 0 1;
020000000 0 1;
020000000 0 1;
020000000 0 1;
020000000 0 1;
020000000 0 1;
020000000 0 1;
024000000 0 1;
020000000 0 1;
020000000 0 1;
020000000 0 1;
020000000 0 1;
020000000 0 1;
020000000 0 1;
020000000 0 1;
020000000 0 1;
020000000 0 1;
020000000 0 1;
020000000 0 1;
020000000 0 1;
020000000 0 1;
020000000 0 1;
020000000 0 1;
020000000 0 1;
020000000 0 1;
020000000 0 1;
020000000 0 1;
020000000 0 1;
020000000 0 1;
020000000 0 1;
020000000 0 1;
020000000 0 1;
020000000 0 1;
026000000 0 1;
026000000 0 1;
020000000 0 1;
023000000 0 1;
020000000 0 1;
020000000 0 1;
026000000 0 1;
020000000 0 1;
020000000 0 1;
020000000 0 1;
020000000 0 1;
020000000 0 1;
023000000 0 1;
020000000 0 1;
020000000 0 1;
020000000 0 1;
020000000 0 1;
020000000 0 1;
020000000 0 1;
020000000 0 1;
020000000 0 1;
020000000 0 1;
020000000 0 1;
020000000 0 1;
020000000 0 1;
020000000 0 1;
020000000 0 1;
020000000 0 1;
020000000 0 1;
020000000 0 1;
020000000 0 1;
020000000 0 1;
020000000 0 1;
020000000 0 1;
020000000 0 1;
020000000 0 1;
020000000 0 1;
024000000 0 1;
020000000 0 1;
020000000 0 1;
020000000 0 1;
020000000 0 1;
020600000 0 1;
020300000 0 1;
020000000 0 1;
020006000 0 1;
020000000 0 1;
020000000 0 1;
020000000 0 1;
020000000 0 1;
020500000 0 1;
020000000 0 1;
020000000 0 1;
026000000 0 1;
020000000 0 1;
020000000 0 1;
020000000 0 1;
020000000 0 1;
020000060 0 1;
020000000 0 1;
020000000 0 1;
020000000 0 1;
025000000 0 1;
020000000 0 1;
020000000 0 1;
020000000 0 1;
020000000 0 1;
026000000 0 1;
020000000 0 1;
020000000 0 1;
020400000 0 1;
020000000 0 1;
020000000 0 1;
020050000 0 1;
020000000 0 1;
020000000 0 1;
020000000 0 1;
020000000 0 1;
020000000 0 1;
020000000 0 1;
020600000 0 1;
020000000 0 1;
020000000 0 1;
020000000 0 1;
020000000 0 1;
020000000 0 1;
024000000 0 1;
020000000 0 1;
020000000 0 1;
020040000 0 1;
020005000 0 1;
023000000 0 1;
020600000 0 1;
020600000 0 1;
020000000 0 1;
020000000 0 1;
020000000 0 1;
020000000 0 1;
020000000 0 1;
020000000 0 1;
020000000 0 1;
020000000 0 1;
020000000 0 1;
020000000 0 1;
023000000 0 1;
020000000 0 1;
020000000 0 1;
020000000 0 1;
020000000 0 1;
020000000 0 1;
020000000 0 1;
020000000 0 1;
025000000 0 1;
020000000 0 1;
020000000 0 1;
020000000 0 1;
020000000 0 1;
020000000 0 1;
020000000 0 1;
020000000 0 1;
020000000 0 1;
020000000 0 1;
020000000 0 1;
020000000 0 1;
020400000 0 1;
020000000 0 1;
020000000 0 1;
020000000 0 1;
020000000 0 1;
020000000 0 1;
020000000 0 1;
020000000 0 1;
020000000 0 1;
020400000 0 1;
020000000 0 1;
020000000 0 1;
020000000 0 1;
020000000 0 1;
020000000 0 1;
020000000 0 1;
020000000 0 1;
020000000 0 1;
020500000 0 1;
020000000 0 1;
020000000 0 1;
020000000 0 1;
020400000 0 1;
020000000 0 1;
020000000 0 1;
020000000 0 1;
020000000 0 1;
025000000 0 1;
025000000 0 1;
020000000 0 1;
020000000 0 1;
020000000 0 1;
020000000 0 1;
023000000 0 1;
025000000 0 1;
020000000 0 1;
020000000 0 1;
025000000 0 1;
020000000 0 1;
020000000 0 1;
020000000 0 1;
020000000 0 1;
020000000 0 1;
020000000 0 1;
020000000 0 1;
020000000 0 1;
020000000 0 1;
020000000 0 1;
020000000 0 1;
020000000 0 1;
020000000 0 1;
020000000 0 1;
020000000 0 1;
020000000 0 1;
020000000 0 1;
020000000 0 1;
020000000 0 1;
020000000 0 1;
025000000 0 1;
020000000 0 1;
020000000 0 1;
020000000 0 1;
020000000 0 1;
020000000 0 1;
020000000 0 1;
020000000 0 1;
020600000 0 1;
020000000 0 1;
020000000 0 1;
020300000 0 1;
020000000 0 1;
020000000 0 1;
020000000 0 1;
020000000 0 1;
020000000 0 1;
020000000 0 1;
020000000 0 1;
020000000 0 1;
020000000 0 1;
020000000 0 1;
020000000 0 1;
020000000 0 1;
020000000 0 1;
020000000 0 1;
020000000 0 1;
020000000 0 1;
020000000 0 1;
020000000 0 1;
020000000 0 1;
020000000 0 1;
020000000 0 1;
020000000 0 1;
020000000 0 1;
020000000 0 1;
020000000 0 1;
020000000 0 1;
020000000 0 1;
020000000 0 1;
020000000 0 1;
020000000 0 1;
020000000 0 1;
020000000 0 1;
020004000 0 1;
020000000 0 1;
020000000 0 1;
020000000 0 1;
020000000 0 1;
020000000 0 1;
020000000 0 1;
020000000 0 1;
020000000 0 1;
020000000 0 1;
020000000 0 1;
020000000 0 1;
020300000 0 1;
020600000 0 1;
020000000 0 1;
026000000 0 1;
020000000 0 1;
020000000 0 1;
020000000 0 1;
020000000 0 1;
020000000 0 1;
020000000 0 1;
023000000 0 1;
020005000 0 1;
020000000 0 1;
020000000 0 1;
020000000 0 1;
020500000 0 1;
020000000 0 1;
026000000 0 1;
020000000 0 1;
020000000 0 1;
020000000 0 1;
020000000 0 1;
020000000 0 1;
020000000 0 1;
020000000 0 1;
020000000 0 1;
020000000 0 1;
020000000 0 1;
020300000 0 1;
025000000 0 1;
020000000 0 1;
026000000 0 1;
020400000 0 1;
020000000 0 1;
020000000 0 1;
020000000 0 1;
026000000 0 1;
020000000 0 1;
020000000 0 1;
020000000 0 1;
020000000 0 1;
020000000 0 1;
020000000 0 1;
020000000 0 1;
020000000 0 1;
020000000 0 1;
020000000 0 1;
020000000 0 1;
020000000 0 1;
020000000 0 1;
025000000 0 1;
020000000 0 1;
020000000 0 1;
020000000 0 1;
020000000 0 1;
020000000 0 1;
020000000 0 1;
020000000 0 1;
020000000 0 1;
020000000 0 1;
020000000 0 1;
020000000 0 1;
020000000 0 1;
020000000 0 1;
020000000 0 1;
020000000 0 1;
020400000 0 1;
020000000 0 1;
020000000 0 1;
020000000 0 1;
020000000 0 1;
020000000 0 1;
020000000 0 1;
020000000 0 1;
020000000 0 1;
020000000 0 1;
020000000 0 1;
020000000 0 1;
020000000 0 1;
020000000 0 1;
020000000 0 1;
020000000 0 1;
020000000 0 1;
020000000 0 1;
020000000 0 1;
020000000 0 1;
020000000 0 1;
020000000 0 1;
020000000 0 1;
020000000 0 1;
020000000 0 1;
020000000 0 1;
020000000 0 1;
020000000 0 1;
020000000 0 1;
020000000 0 1;
020000000 0 1;
020000000 0 1;
020000000 0 1;
020000000 0 1;
020060000 0 1;
020000000 0 1;
020000000 0 1;
020000000 0 1;
020000000 0 1;
020000000 0 1;
020000000 0 1;
020000000 0 1;
020000000 0 1;
020000000 0 1;
020000000 0 1;
020000000 0 1;
020000000 0 1;
025000000 0 1;
020000000 0 1;
020000000 0 1;
020000000 0 1;
024000000 0 1;
024000000 0 1;
020000000 0 1;
020000000 0 1;
020000000 0 1;
020000000 0 1;
020000000 0 1;
020000000 0 1;
020000000 0 1;
023000000 0 1;
020000000 0 1;
020500000 0 1;
020000000 0 1;
024000000 0 1;
020000000 0 1;
020000000 0 1;
023000000 0 1;
020000000 0 1;
020000000 0 1;
020000000 0 1;
020000000 0 1;
020000000 0 1;
020000000 0 1;
020000000 0 1;
020000000 0 1;
020000000 0 1;
020000000 0 1;
020000000 0 1;
020000000 0 1;
020000000 0 1;
020000000 0 1;
020000000 0 1;
020000000 0 1;
020000000 0 1;
020000000 0 1;
020000000 0 1;
020000000 0 1;
025000000 0 1;
020000000 0 1;
020000000 0 1;
020000000 0 1;
020000000 0 1;
020000000 0 1;
020000000 0 1;
020000000 0 1;
020000000 0 1;
020000000 0 1;
020000000 0 1;
020000000 0 1;
020000000 0 1;
020000000 0 1;
020000000 0 1;
020000000 0 1;
020000000 0 1;
020000000 0 1;
020000000 0 1;
020000000 0 1;
020000000 0 1;
020000000 0 1;
020000000 0 1;
020000000 0 1;
020000000 0 1;
020000000 0 1;
020000000 0 1;
020000000 0 1;
020000000 0 1;
020000000 0 1;
020000000 0 1;
020000000 0 1;
020000000 0 1;
020500000 0 1;
020000000 0 1;
020000000 0 1;
020000000 0 1;
020000000 0 1;
020000000 0 1;
020000000 0 1;
020000000 0 1;
020000000 0 1;
020000000 0 1;
020000000 0 1;
020000000 0 1;
020000000 0 1;
020000000 0 1;
020000000 0 1;
020000000 0 1;
020000000 0 1;
020000000 0 1;
026000000 0 1;
020000000 0 1;
020000000 0 1;
020000000 0 1;
020000000 0 1;
020000000 0 1;
020000000 0 1;
020000000 0 1;
020000000 0 1;
020000000 0 1;
020000000 0 1;
020000000 0 1;
020000000 0 1;
020000000 0 1;
020000000 0 1;
020000000 0 1;
020000000 0 1;
025000000 0 1;
020000000 0 1;
020000000 0 1;
020000000 0 1;
020000000 0 1;
020000000 0 1;
020000000 0 1;
020000000 0 1;
020000000 0 1;
020000000 0 1;
020000000 0 1;
020000000 0 1;
020000000 0 1;
020000000 0 1;
020000000 0 1;
020000000 0 1;
020000000 0 1;
020000000 0 1;
020000000 0 1;
020000000 0 1;
020000000 0 1;
020000000 0 1;
020000000 0 1;
020000000 0 1;
024000000 0 1;
024000000 0 1;
026000000 0 1;
020000000 0 1;
020000000 0 1;
020000000 0 1;
020000000 0 1;
020000000 0 1;
020000000 0 1;
020030000 0 1;
020000000 0 1;
020000000 0 1;
020000000 0 1;
020000000 0 1;
020000000 0 1;
020000000 0 1;
024000000 0 1;
020000000 0 1;
026000000 0 1;
020000000 0 1;
023000000 0 1;
023000000 0 1;
020000000 0 1;
020000000 0 1;
020000000 0 1;
020000000 0 1;
020000000 0 1;
020000000 0 1;
024000000 0 1;
023000000 0 1;
020000000 0 1;
020060000 0 1;
020000000 0 1;
020000000 0 1;
020000000 0 1;
020000000 0 1;
020000000 0 1;
020000000 0 1;
020000000 0 1;
020000000 0 1;
020000000 0 1;
020000000 0 1;
020000000 0 1;
020000000 0 1;
020000000 0 1;
020000000 0 1;
020000000 0 1;
020000000 0 1;
020000000 0 1;
020000000 0 1;
020000000 0 1;
020000000 0 1;
025000000 0 1;
020000000 0 1;
020000000 0 1;
020000000 0 1;
020000000 0 1;
020000000 0 1;
020000000 0 1;
020000000 0 1;
020000000 0 1;
020000000 0 1;
020000000 0 1;
020000000 0 1;
020000000 0 1;
020000000 0 1;
020000000 0 1;
020000000 0 1;
020000000 0 1;
020000000 0 1;
020000000 0 1;
020000000 0 1;
020000000 0 1;
020000000 0 1;
020000000 0 1;
020000000 0 1;
020000000 0 1;
020000000 0 1;
020000000 0 1;
020000000 0 1;
020000000 0 1;
020000000 0 1;
020000000 0 1;
020000000 0 1;
020000000 0 1;
020000000 0 1;
020000000 0 1;
020000000 0 1;
020000000 0 1;
020000000 0 1;
020000000 0 1;
020000000 0 1;
023000000 0 1;
020000000 0 1;
020000000 0 1;
020000000 0 1;
020000000 0 1;
020000000 0 1;
020000000 0 1;
020000000 0 1;
020000000 0 1;
020000000 0 1;
024000000 0 1;
020000000 0 1;
020000000 0 1;
020000000 0 1;
020000000 0 1;
020000000 0 1;
020000000 0 1;
025000000 0 1;
020000000 0 1;
002000000 0 1;
002000000 0 1;
002000000 0 1;
002000000 0 1;
002000000 0 1;
002500000 0 1;
002000000 0 1;
002000000 0 1;
002000000 0 1;
002000000 0 1;
002000000 0 1;
002000000 0 1;
002000000 0 1;
002000000 0 1;
002000000 0 1;
002000000 0 1;
002000000 0 1;
002000000 0 1;
002000000 0 1;
002000000 0 1;
002000000 0 1;
002000000 0 1;
002000000 0 1;
002000000 0 1;
002000000 0 1;
002000000 0 1;
002600000 0 1;
002000000 0 1;
002000000 0 1;
002000000 0 1;
002000000 0 1;
002000000 0 1;
002000000 0 1;
002000600 0 1;
002000000 0 1;
002000000 0 1;
002000000 0 1;
002000000 0 1;
002400000 0 1;
002000000 0 1;
002000000 0 1;
002000000 0 1;
002000000 0 1;
002000000 0 1;
002000000 0 1;
002000000 0 1;
002000000 0 1;
002000000 0 1;
002000000 0 1;
002000000 0 1;
002000000 0 1;
002000000 0 1;
002000000 0 1;
002000000 0 1;
002000000 0 1;
002400000 0 1;
002000000 0 1;
002000000 0 1;
002000000 0 1;
002000000 0 1;
002000000 0 1;
002500000 0 1;
002000000 0 1;
002000000 0 1;
002000000 0 1;
002000000 0 1;
002500000 0 1;
002000000 0 1;
002500000 0 1;
002000000 0 1;
002000000 0 1;
002000000 0 1;
002000000 0 1;
002000000 0 1;
002000000 0 1;
002000000 0 1;
002000000 0 1;
002000000 0 1;
002000000 0 1;
002000000 0 1;
002600000 0 1;
002000000 0 1;
002000000 0 1;
002000000 0 1;
002000000 0 1;
002000000 0 1;
002000000 0 1;
002600000 0 1;
002000000 0 1;
002000000 0 1;
002000000 0 1;
002000000 0 1;
002000000 0 1;
002500000 0 1;
002000000 0 1;
002000000 0 1;
002600000 0 1;
002000000 0 1;
002500000 0 1;
002000000 0 1;
002000000 0 1;
002500000 0 1;
002000040 0 1;
002500000 0 1;
002050000 0 1;
002000000 0 1;
002000000 0 1;
002000000 0 1;
002000000 0 1;
002000000 0 1;
002000000 0 1;
002000000 0 1;
002000000 0 1;
002000000 0 1;
002000000 0 1;
002000000 0 1;
002000000 0 1;
002000000 0 1;
002500000 0 1;
002000000 0 1;
002000000 0 1;
002000000 0 1;
002000000 0 1;
002000000 0 1;
002000000 0 1;
002000000 0 1;
002000000 0 1;
002000000 0 1;
002500000 0 1;
002000000 0 1;
002000000 0 1;
002000000 0 1;
002000000 0 1;
002300000 0 1;
002000000 0 1;
002000000 0 1;
002000000 0 1;
002000000 0 1;
002000000 0 1;
002000000 0 1;
002000000 0 1;
002000000 0 1;
002000000 0 1;
002000000 0 1;
002000000 0 1;
002000000 0 1;
002000000 0 1;
002000000 0 1;
002000000 0 1;
002000000 0 1;
002000000 0 1;
002000000 0 1;
002000000 0 1;
002000000 0 1;
002000000 0 1;
002000000 0 1;
002000000 0 1;
002000000 0 1;
002000000 0 1;
002000000 0 1;
002000000 0 1;
002000000 0 1;
002000000 0 1;
002000000 0 1;
002000000 0 1;
002000000 0 1;
002400000 0 1;
002000000 0 1;
002060000 0 1;
002000000 0 1;
002000000 0 1;
002000000 0 1;
002000000 0 1;
002000000 0 1;
002000000 0 1;
002000000 0 1;
002500000 0 1;
002000000 0 1;
002000000 0 1;
002000000 0 1;
002060000 0 1;
002000000 0 1;
002000000 0 1;
002000000 0 1;
002000000 0 1;
002000000 0 1;
002000000 0 1;
002000000 0 1;
002000000 0 1;
002000000 0 1;
002000000 0 1;
002000000 0 1;
002000000 0 1;
002000000 0 1;
002000000 0 1;
002000000 0 1;
002000000 0 1;
002000000 0 1;
002000000 0 1;
002000000 0 1;
002000000 0 1;
002000000 0 1;
002000000 0 1;
002000000 0 1;
002000000 0 1;
002000000 0 1;
002000000 0 1;
002000000 0 1;
002000000 0 1;
002000000 0 1;
002000000 0 1;
002060000 0 1;
002000000 0 1;
002000000 0 1;
002000000 0 1;
002000000 0 1;
002000000 0 1;
002000000 0 1;
002000000 0 1;
002000000 0 1;
002000000 0 1;
002000000 0 1;
002500000 0 1;
002000000 0 1;
002400000 0 1;
002000000 0 1;
002000000 0 1;
002000000 0 1;
002000000 0 1;
002000000 0 1;
002300000 0 1;
002000000 0 1;
002000000 0 1;
002000000 0 1;
002000000 0 1;
002000000 0 1;
002000000 0 1;
002000000 0 1;
002000000 0 1;
002500000 0 1;
002000000 0 1;
002000000 0 1;
002000000 0 1;
002500000 0 1;
002000000 0 1;
002500000 0 1;
002000000 0 1;
002000000 0 1;
002000000 0 1;
002000000 0 1;
002000000 0 1;
002500000 0 1;
002000000 0 1;
002000000 0 1;
002000000 0 1;
002000000 0 1;
002000000 0 1;
002000000 0 1;
002000000 0 1;
002000000 0 1;
002000000 0 1;
002000000 0 1;
002000000 0 1;
002000000 0 1;
002000000 0 1;
002000000 0 1;
002000000 0 1;
002000000 0 1;
002000000 0 1;
002300000 0 1;
002000000 0 1;
002000000 0 1;
002300000 0 1;
002000000 0 1;
002004000 0 1;
002000000 0 1;
002000000 0 1;
002000000 0 1;
002000000 0 1;
002000000 0 1;
002000000 0 1;
002000000 0 1;
002000000 0 1;
002000000 0 1;
002000000 0 1;
002000000 0 1;
002000000 0 1;
002000000 0 1;
002000000 0 1;
002060000 0 1;
002000000 0 1;
002000000 0 1;
002000000 0 1;
002000000 0 1;
002000000 0 1;
002000000 0 1;
002000000 0 1;
002000000 0 1;
002000000 0 1;
002000000 0 1;
002000000 0 1;
002000000 0 1;
002000000 0 1;
002000000 0 1;
002000000 0 1;
002000000 0 1;
002000000 0 1;
002000000 0 1;
002600000 0 1;
002000000 0 1;
002000000 0 1;
002000000 0 1;
002000000 0 1;
002000000 0 1;
002000000 0 1;
002000000 0 1;
002000000 0 1;
002000000 0 1;
002000500 0 1;
002000000 0 1;
002000000 0 1;
002000000 0 1;
002000000 0 1;
002000000 0 1;
002000000 0 1;
002000000 0 1;
002000000 0 1;
002000000 0 1;
002000000 0 1;
002000000 0 1;
002000000 0 1;
002000000 0 1;
002000000 0 1;
002000000 0 1;
002000000 0 1;
002000000 0 1;
002000000 0 1;
002000000 0 1;
002000000 0 1;
002000000 0 1;
002000000 0 1;
002000000 0 1;
002000000 0 1;
002000000 0 1;
002000000 0 1;
002000000 0 1;
002000000 0 1;
002000000 0 1;
002000000 0 1;
002000000 0 1;
002000000 0 1;
002000000 0 1;
002003000 0 1;
002000000 0 1;
002000040 0 1;
002060000 0 1;
002000000 0 1;
002000000 0 1;
002040000 0 1;
002000000 0 1;
002000000 0 1;
002000000 0 1;
002000000 0 1;
002000000 0 1;
002000000 0 1;
002000000 0 1;
002000000 0 1;
002000000 0 1;
002000000 0 1;
002000000 0 1;
002000000 0 1;
002000000 0 1;
002000000 0 1;
002000000 0 1;
002000000 0 1;
002000000 0 1;
002000000 0 1;
002000000 0 1;
002000000 0 1;
002000000 0 1;
002000000 0 1;
002000000 0 1;
002000000 0 1;
002000000 0 1;
002000000 0 1;
002000000 0 1;
002000000 0 1;
002000000 0 1;
002000000 0 1;
002050000 0 1;
002000000 0 1;
002000000 0 1;
002000000 0 1;
002000000 0 1;
002000000 0 1;
002000000 0 1;
002000000 0 1;
002000000 0 1;
002000000 0 1;
002000000 0 1;
002006000 0 1;
002000000 0 1;
002000000 0 1;
000200000 0 1;
000200000 0 1;
000200000 0 1;
000200000 0 1;
000200000 0 1;
000200000 0 1;
000200000 0 1;
000200000 0 1;
000200000 0 1;
000200000 0 1;
000200000 0 1;
000200000 0 1;
000200000 0 1;
000200000 0 1;
000200000 0 1;
000200000 0 1;
000200000 0 1;
000200000 0 1;
000200000 0 1;
000200000 0 1;
000200000 0 1;
000200000 0 1;
000200000 0 1;
000200000 0 1;
000200000 0 1;
000200000 0 1;
000200000 0 1;
000200000 0 1;
000200000 0 1;
000200000 0 1;
000200000 0 1;
000240000 0 1;
000200000 0 1;
000200000 0 1;
000200000 0 1;
000200000 0 1;
000240000 0 1;
000200000 0 1;
000200000 0 1;
000200000 0 1;
000200000 0 1;
000200040 0 1;
000200000 0 1;
000200000 0 1;
000200000 0 1;
000200000 0 1;
000200000 0 1;
000204000 0 1;
000200000 0 1;
000200000 0 1;
000200000 0 1;
000200000 0 1;
000200000 0 1;
000200000 0 1;
000200000 0 1;
000200000 0 1;
000200000 0 1;
000250000 0 1;
000200000 0 1;
000200000 0 1;
000200000 0 1;
000200000 0 1;
000200000 0 1;
000200000 0 1;
000200000 0 1;
000200000 0 1;
000200000 0 1;
000200000 0 1;
000200000 0 1;
000200000 0 1;
000200000 0 1;
000200000 0 1;
000200000 0 1;
000200000 0 1;
000200000 0 1;
000200000 0 1;
000200000 0 1;
000200000 0 1;
000200000 0 1;
000200000 0 1;
000200000 0 1;
000200000 0 1;
000200000 0 1;
000200000 0 1;
000200000 0 1;
000200000 0 1;
000200000 0 1;
000200000 0 1;
000200000 0 1;
000200000 0 1;
000200000 0 1;
000200000 0 1;
000200000 0 1;
000200000 0 1;
000200000 0 1;
000200000 0 1;
000200000 0 1;
000200000 0 1;
000200000 0 1;
000200000 0 1;
000200000 0 1;
000200000 0 1;
000200000 0 1;
000200600 0 1;
000200000 0 1;
000250000 0 1;
000200000 0 1;
000205000 0 1;
000200000 0 1;
000200000 0 1;
000200000 0 1;
000200000 0 1;
000200000 0 1;
000200000 0 1;
000200000 0 1;
000200000 0 1;
000200000 0 1;
000200000 0 1;
000200000 0 1;
000200000 0 1;
000200000 0 1;
000200000 0 1;
000200000 0 1;
000206000 0 1;
000250000 0 1;
000200000 0 1;
000200000 0 1;
000200000 0 1;
000250000 0 1;
000250000 0 1;
000200000 0 1;
000200000 0 1;
000200000 0 1;
000206000 0 1;
000200000 0 1;
000200000 0 1;
000200040 0 1;
000200000 0 1;
000200000 0 1;
000200000 0 1;
000200000 0 1;
000250000 0 1;
000200000 0 1;
000200000 0 1;
000200000 0 1;
000200000 0 1;
000200000 0 1;
000200000 0 1;
000200000 0 1;
000200000 0 1;
000200000 0 1;
000200000 0 1;
000200000 0 1;
000200000 0 1;
000200000 0 1;
000200000 0 1;
000200000 0 1;
000200000 0 1;
000200000 0 1;
000200000 0 1;
000200000 0 1;
000200000 0 1;
000200000 0 1;
000200000 0 1;
000200000 0 1;
000200000 0 1;
000200000 0 1;
000200000 0 1;
000200000 0 1;
000200000 0 1;
000200000 0 1;
000200000 0 1;
000200000 0 1;
000200000 0 1;
000200000 0 1;
000200000 0 1;
000200000 0 1;
000200000 0 1;
000204000 0 1;
000200000 0 1;
000200000 0 1;
000200000 0 1;
000200000 0 1;
000200000 0 1;
000200000 0 1;
000200000 0 1;
000200000 0 1;
000200000 0 1;
000200000 0 1;
000200000 0 1;
000200000 0 1;
000200000 0 1;
000200000 0 1;
000200000 0 1;
000200000 0 1;
000200000 0 1;
000200000 0 1;
000200000 0 1;
000200000 0 1;
000200000 0 1;
000200000 0 1;
000200000 0 1;
000200000 0 1;
000200000 0 1;
000240000 0 1;
000200000 0 1;
000200000 0 1;
000200000 0 1;
000200000 0 1;
000200000 0 1;
000200000 0 1;
000200000 0 1;
000200000 0 1;
000200000 0 1;
000200000 0 1;
000200000 0 1;
000200000 0 1;
000200000 0 1;
000200000 0 1;
000200000 0 1;
000200040 0 1;
000200000 0 1;
000200000 0 1;
000200000 0 1;
000200000 0 1;
000200000 0 1;
000200000 0 1;
000200000 0 1;
000200000 0 1;
000200000 0 1;
000200000 0 1;
000200000 0 1;
000200000 0 1;
000200000 0 1;
000200000 0 1;
000200000 0 1;
000260000 0 1;
000200004 0 1;
000200000 0 1;
000200000 0 1;
000200000 0 1;
000200400 0 1;
000200000 0 1;
000200000 0 1;
000200000 0 1;
000200000 0 1;
000200000 0 1;
000200000 0 1;
000200000 0 1;
000200000 0 1;
000200000 0 1;
000200000 0 1;
000200000 0 1;
000200000 0 1;
000200000 0 1;
000200000 0 1;
000200000 0 1;
000200000 0 1;
000200000 0 1;
000200000 0 1;
000200000 0 1;
000200000 0 1;
000200000 0 1;
000200000 0 1;
000200000 0 1;
000200000 0 1;
000200000 0 1;
000200000 0 1;
000200000 0 1;
000200000 0 1;
000200000 0 1;
000200000 0 1;
000200000 0 1;
000200000 0 1;
000200000 0 1;
000200300 0 1;
000200000 0 1;
000200000 0 1;
000200000 0 1;
000200000 0 1;
000200000 0 1;
000206000 0 1;
000200000 0 1;
000200000 0 1;
000200000 0 1;
000200000 0 1;
000200000 0 1;
000200000 0 1;
000200000 0 1;
000200000 0 1;
000200000 0 1;
000200000 0 1;
000200000 0 1;
000200000 0 1;
000200000 0 1;
000200000 0 1;
000200000 0 1;
000200000 0 1;
000200000 0 1;
000200000 0 1;
000200000 0 1;
000200000 0 1;
000200000 0 1;
000200000 0 1;
000200000 0 1;
000260000 0 1;
000200000 0 1;
000200000 0 1;
000200000 0 1;
000250000 0 1;
000206000 0 1;
000200000 0 1;
000200000 0 1;
000200000 0 1;
000200000 0 1;
000200000 0 1;
000200000 0 1;
000200000 0 1;
000200000 0 1;
000200000 0 1;
000200000 0 1;
000200000 0 1;
000200000 0 1;
000200000 0 1;
000200000 0 1;
000200000 0 1;
000200000 0 1;
000200000 0 1;
000200000 0 1;
000200000 0 1;
000240000 0 1;
000200000 0 1;
000260000 0 1;
000200000 0 1;
000200000 0 1;
000200000 0 1;
000200000 0 1;
000200000 0 1;
000200000 0 1;
000200000 0 1;
000200000 0 1;
000200000 0 1;
000200000 0 1;
000200000 0 1;
000200000 0 1;
000200000 0 1;
000200000 0 1;
000200000 0 1;
000200000 0 1;
000200000 0 1;
000200000 0 1;
000200000 0 1;
000200000 0 1;
000250000 0 1;
000200000 0 1;
000200000 0 1;
000200000 0 1;
000200000 0 1;
000200000 0 1;
000200000 0 1;
000200000 0 1;
000200000 0 1;
000200000 0 1;
000200000 0 1;
000250000 0 1;
000200000 0 1;
000200000 0 1;
000200000 0 1;
000200000 0 1;
000200000 0 1;
000200000 0 1;
000200000 0 1;
000200000 0 1;
000200000 0 1;
000200000 0 1;
000200000 0 1;
000200000 0 1;
000200000 0 1;
000200000 0 1;
000200000 0 1;
000200000 0 1;
000200000 0 1;
000200000 0 1;
000200000 0 1;
000200000 0 1;
000200000 0 1;
000200000 0 1;
000200000 0 1;
000200000 0 1;
000250000 0 1;
000200000 0 1;
000200000 0 1;
000200000 0 1;
000200000 0 1;
000200000 0 1;
000200000 0 1;
000205000 0 1;
000200000 0 1;
000200000 0 1;
000200000 0 1;
000200000 0 1;
000200000 0 1;
000200000 0 1;
000200000 0 1;
000200000 0 1;
000200000 0 1;
000200000 0 1;
000200000 0 1;
000250000 0 1;
000200000 0 1;
000200000 0 1;
000200000 0 1;
000200000 0 1;
000200000 0 1;
000260000 0 1;
000200000 0 1;
000200000 0 1;
000200000 0 1;
000200000 0 1;
000200000 0 1;
000200000 0 1;
000200000 0 1;
000200000 0 1;
000200000 0 1;
000200000 0 1;
000200000 0 1;
000200000 0 1;
000200000 0 1;
000200000 0 1;
000200000 0 1;
000200000 0 1;
000200000 0 1;
000200000 0 1;
000200000 0 1;
000200000 0 1;
000200000 0 1;
000200000 0 1;
000200000 0 1;
000200000 0 1;
000200000 0 1;
000200000 0 1;
000200000 0 1;
000200000 0 1;
000200000 0 1;
000240000 0 1;
000200000 0 1;
000200000 0 1;
000250000 0 1;
000200000 0 1;
000200000 0 1;
000250000 0 1;
000250000 0 1;
000200000 0 1;
000200000 0 1;
000200000 0 1;
000200000 0 1;
000200000 0 1;
000200000 0 1;
000200000 0 1;
000200000 0 1;
000240000 0 1;
000200000 0 1;
000200000 0 1;
000200000 0 1;
000200000 0 1;
000200000 0 1;
000200000 0 1;
000200000 0 1;
000240000 0 1;
000200000 0 1;
000200000 0 1;
000200000 0 1;
000200000 0 1;
000200000 0 1;
000230000 0 1;
000200000 0 1;
000200000 0 1;
000200000 0 1;
000200000 0 1;
000200000 0 1;
000200000 0 1;
000200000 0 1;
000200000 0 1;
000200000 0 1;
000200000 0 1;
000200000 0 1;
000200000 0 1;
000200000 0 1;
000200000 0 1;
000200000 0 1;
000200000 0 1;
000200000 0 1;
000200000 0 1;
000200000 0 1;
000200000 0 1;
000200000 0 1;
000200000 0 1;
000200000 0 1;
000200000 0 1;
000200000 0 1;
000200000 0 1;
000200000 0 1;
000200000 0 1;
000205000 0 1;
000200000 0 1;
000250000 0 1;
000200000 0 1;
000250000 0 1;
000200000 0 1;
000200000 0 1;
000200000 0 1;
000200000 0 1;
000200000 0 1;
000200000 0 1;
000240000 0 1;
000200000 0 1;
000200000 0 1;
000200000 0 1;
000200000 0 1;
000200000 0 1;
000200000 0 1;
000200000 0 1;
000200000 0 1;
000200000 0 1;
000200000 0 1;
000200004 0 1;
000200000 0 1;
000200000 0 1;
000200040 0 1;
000200000 0 1;
000200000 0 1;
000200000 0 1;
000200000 0 1;
000200000 0 1;
000200000 0 1;
000200000 0 1;
000200000 0 1;
000200000 0 1;
000200000 0 1;
000200000 0 1;
000200000 0 1;
000200000 0 1;
000200000 0 1;
000200000 0 1;
000200000 0 1;
000200000 0 1;
000200000 0 1;
000200000 0 1;
000200000 0 1;
000200000 0 1;
000200000 0 1;
000200000 0 1;
000200000 0 1;
000200000 0 1;
000200000 0 1;
000200000 0 1;
000200000 0 1;
000200000 0 1;
000200000 0 1;
000200000 0 1;
000200000 0 1;
000200000 0 1;
000200000 0 1;
000200000 0 1;
000200000 0 1;
000260000 0 1;
000200000 0 1;
000200000 0 1;
000200000 0 1;
000200000 0 1;
000200000 0 1;
000200000 0 1;
000250000 0 1;
000200000 0 1;
000200000 0 1;
000200000 0 1;
000200000 0 1;
000200000 0 1;
000200000 0 1;
000200000 0 1;
000200000 0 1;
000250000 0 1;
000200000 0 1;
000200000 0 1;
000200000 0 1;
000200000 0 1;
000200000 0 1;
000205000 0 1;
000200000 0 1;
000200000 0 1;
000200000 0 1;
000200000 0 1;
000200000 0 1;
000200000 0 1;
000200000 0 1;
000200000 0 1;
000200000 0 1;
000200000 0 1;
000200000 0 1;
000200000 0 1;
000200000 0 1;
000200000 0 1;
000200000 0 1;
000260000 0 1;
000200000 0 1;
000200000 0 1;
000200000 0 1;
000200000 0 1;
000200000 0 1;
000200000 0 1;
000200000 0 1;
000200000 0 1;
000200000 0 1;
000200000 0 1;
000200000 0 1;
000250000 0 1;
000200000 0 1;
000200000 0 1;
000200000 0 1;
000200000 0 1;
000200000 0 1;
000200000 0 1;
000200000 0 1;
000200000 0 1;
000200000 0 1;
000200000 0 1;
000200000 0 1;
000200000 0 1;
000200000 0 1;
000200000 0 1;
000200000 0 1;
000200000 0 1;
000200000 0 1;
000200000 0 1;
000200000 0 1;
000200000 0 1;
000200000 0 1;
000200000 0 1;
000200000 0 1;
000200000 0 1;
000200000 0 1;
000200000 0 1;
000200000 0 1;
000230000 0 1;
000200000 0 1;
000200000 0 1;
000200000 0 1;
000200000 0 1;
000200000 0 1;
000200000 0 1;
000200000 0 1;
000200000 0 1;
000200000 0 1;
000200000 0 1;
000200000 0 1;
000200000 0 1;
000200000 0 1;
000200000 0 1;
000200000 0 1;
000200000 0 1;
000200000 0 1;
000200000 0 1;
000240000 0 1;
000020000 0 1;
000020000 0 1;
000020000 0 1;
000020000 0 1;
000020000 0 1;
000024000 0 1;
000024000 0 1;
000020000 0 1;
000020000 0 1;
000020000 0 1;
000020000 0 1;
000020000 0 1;
000020000 0 1;
000020000 0 1;
000020000 0 1;
000020000 0 1;
000020000 0 1;
000020000 0 1;
000020000 0 1;
000020000 0 1;
000020000 0 1;
000020000 0 1;
000020000 0 1;
000020000 0 1;
000020000 0 1;
000020000 0 1;
000020000 0 1;
000020000 0 1;
000020000 0 1;
000020000 0 1;
000020000 0 1;
000020000 0 1;
000020000 0 1;
000020000 0 1;
000020000 0 1;
000020000 0 1;
000020000 0 1;
000020040 0 1;
000020000 0 1;
000020000 0 1;
000200000 0 1;
000200000 0 1;
000200000 0 1;
000200000 0 1;
000200000 0 1;
000200000 0 1;
000200000 0 1;
000200000 0 1;
000200000 0 1;
000200000 0 1;
000200000 0 1;
000200000 0 1;
000250000 0 1;
000200000 0 1;
000200000 0 1;
000200000 0 1;
000200000 0 1;
000200000 0 1;
000200000 0 1;
000200000 0 1;
000200000 0 1;
000200000 0 1;
000200000 0 1;
000240000 0 1;
000200000 0 1;
000200000 0 1;
000200000 0 1;
000200000 0 1;
000200000 0 1;
000250000 0 1;
000200000 0 1;
000200000 0 1;
000200000 0 1;
000230000 0 1;
000230000 0 1;
000200000 0 1;
000200000 0 1;
000200000 0 1;
000200000 0 1;
000200000 0 1;
000200000 0 1;
000230000 0 1;
000250000 0 1;
000250000 0 1;
000200000 0 1;
000200000 0 1;
000200000 0 1;
000200000 0 1;
000200000 0 1;
000200000 0 1;
000020000 0 1;
000020000 0 1;
000020000 0 1;
000020000 0 1;
000020000 0 1;
000020000 0 1;
000020000 0 1;
000020000 0 1;
000020000 0 1;
000020000 0 1;
000020000 0 1;
000020000 0 1;
000020000 0 1;
000020000 0 1;
000020000 0 1;
000020000 0 1;
000020000 0 1;
000020000 0 1;
000020000 0 1;
000024000 0 1;
000020000 0 1;
000020000 0 1;
000020000 0 1;
000020000 0 1;
000020000 0 1;
000020000 0 1;
000020000 0 1;
000020000 0 1;
000020000 0 1;
000025000 0 1;
000025000 0 1;
000020000 0 1;
000020000 0 1;
000020000 0 1;
000020000 0 1;
000020000 0 1;
000020000 0 1;
000020000 0 1;
000020000 0 1;
000020000 0 1;
000020000 0 1;
000020000 0 1;
000020000 0 1;
000020000 0 1;
000020000 0 1;
000020000 0 1;
000020000 0 1;
000020000 0 1;
000020000 0 1;
000020000 0 1;
000020000 0 1;
000020000 0 1;
000020000 0 1;
000020000 0 1;
000020000 0 1;
000020000 0 1;
000020000 0 1;
000020000 0 1;
000020000 0 1;
000020000 0 1;
000020600 0 1;
000020000 0 1;
000020000 0 1;
000020000 0 1;
000020000 0 1;
000002000 0 1;
000002000 0 1;
000002000 0 1;
000002400 0 1;
000002400 0 1;
000002400 0 1;
000002000 0 1;
000002000 0 1;
000002000 0 1;
000002000 0 1;
000002000 0 1;
000002000 0 1;
000002000 0 1;
000002000 0 1;
000002000 0 1;
000002000 0 1;
000002000 0 1;
000002000 0 1;
000002000 0 1;
000002000 0 1;
000002000 0 1;
000002000 0 1;
000002000 0 1;
000002000 0 1;
000002005 0 1;
000002400 0 1;
000002000 0 1;
000002000 0 1;
000002000 0 1;
000002050 0 1;
000002000 0 1;
000000020 0 1;
000000020 0 1;
000000020 0 1;
000000020 0 1;
000000020 0 1;
000000020 0 1;
000000020 0 1;
000000020 0 1;
000000020 0 1;
000000020 0 1;
000000020 0 1;
000000020 0 1;
000000020 0 1;
000000020 0 1;
000000020 0 1;
000000020 0 1;
000000020 0 1;
000000020 0 1;
000000020 0 1;
000000020 0 1;
000000020 0 1;
000000020 0 1;
000000020 0 1;
000000020 0 1;
000000020 0 1;
000000020 0 1;
000000020 0 1;
000000020 0 1;
000000020 0 1;
000000020 0 1;
000000020 0 1;
000000020 0 1;
000000020 0 1;
000000020 0 1;
000000020 0 1;
000000020 0 1;
000000020 0 1;
000000020 0 1;
000000020 0 1;
000000020 0 1;
000000020 0 1;
000000020 0 1;
000000020 0 1;
000000020 0 1;
000000020 0 1;
000000020 0 1;
000000020 0 1;
000000020 0 1;
000000020 0 1;
000000020 0 1;
000000020 0 1;
000000020 0 1;
000000020 0 1;
000000020 0 1;
000000020 0 1;
000000020 0 1;
000000020 0 1;
000000020 0 1;
000000020 0 1;
000000020 0 1;
000000020 0 1;
000000020 0 1;
000000020 0 1;
000000020 0 1;
000000020 0 1;
000000020 0 1;
000000020 0 1;
000000020 0 1;
000000020 0 1;
000000020 0 1;
000000020 0 1;
000000020 0 1;
000000020 0 1;
000000020 0 1;
000000020 0 1;
000000020 0 1;
000000020 0 1;
000000020 0 1;
000000020 0 1;
000000020 0 1;
000000020 0 1;
000000020 0 1;
000000020 0 1;
000000020 0 1;
000000020 0 1;
000000020 0 1;
000000020 0 1;
000000020 0 1;
000000020 0 1;
000000020 0 1;
000000020 0 1;
000000020 0 1;
000000020 0 1;
000000020 0 1;
000000020 0 1;
000000020 0 1;
000000020 0 1;
000000020 0 1;
000000020 0 1;
000000020 0 1;
000000020 0 1;
000000020 0 1;
000000020 0 1;
000000020 0 1;
000000025 0 1;
000000020 0 1;
000000020 0 1;
000000020 0 1;
000000020 0 1;
000000020 0 1;
000000020 0 1;
000000020 0 1;
000000020 0 1;
000000020 0 1;
000000020 0 1;
000000020 0 1;
000000020 0 1;
000000020 0 1;
000000020 0 1;
000000020 0 1;
000000020 0 1;
000000020 0 1;
000000020 0 1;
000000020 0 1;
000000020 0 1;
000000020 0 1;
000000020 0 1;
000000020 0 1;
000000020 0 1;
000000020 0 1;
000000020 0 1;
000000020 0 1;
000000020 0 1;
000000020 0 1;
000000020 0 1;
000000020 0 1;
000000020 0 1;
000000020 0 1;
000000020 0 1;
000000020 0 1;
000000020 0 1;
000000020 0 1;
000000020 0 1;
000000020 0 1;
000000020 0 1;
000000020 0 1;
000000020 0 1;
000000020 0 1;
000000020 0 1;
000000020 0 1;
000000020 0 1;
000000020 0 1;
000000020 0 1;
000000020 0 1;
000000020 0 1;
000000020 0 1;
000000020 0 1;
000000020 0 1;
000000020 0 1;
000000020 0 1;
000000020 0 1;
000000020 0 1;
000000020 0 1;
000000020 0 1;
000000020 0 1;
000000020 0 1;
000000020 0 1;
000000020 0 1;
000000020 0 1;
000000020 0 1;
000000020 0 1;
000000020 0 1;
000000020 0 1;
000000020 0 1;
000000020 0 1;
000000020 0 1;
000000020 0 1;
000000020 0 1;
000000020 0 1;
000000020 0 1;
000000020 0 1;
000000020 0 1;
000000020 0 1;
000000020 0 1;
000000020 0 1;
000000020 0 1;
000000020 0 1;
000000020 0 1;
000000020 0 1;
000000020 0 1;
000000020 0 1;
000000020 0 1;
000000025 0 1;
000000020 0 1;
000000020 0 1;
000000020 0 1;
000000020 0 1;
000000020 0 1;
000000020 0 1;
000000020 0 1;
000000024 0 1;
000000020 0 1;
000000020 0 1;
000000020 0 1;
000000020 0 1;
000000020 0 1;
000000020 0 1;
000000020 0 1;
000000020 0 1;
000000020 0 1;
000000020 0 1;
000000020 0 1;
000000020 0 1;
000000020 0 1;
000000020 0 1;
000000020 0 1;
000000020 0 1;
000000020 0 1;
000000020 0 1;
000000020 0 1;
000000020 0 1;
000000020 0 1;
000000024 0 1;
000000020 0 1;
000000020 0 1;
000000020 0 1;
000000020 0 1;
000000020 0 1;
000000020 0 1;
000000020 0 1;
000000020 0 1;
000000020 0 1;
000000020 0 1;
000000020 0 1;
000000020 0 1;
000000020 0 1;
000000020 0 1;
000000020 0 1;
000000020 0 1;
000000020 0 1;
000000020 0 1;
000000020 0 1;
000000020 0 1;
000000020 0 1;
000000020 0 1;
000000020 0 1;
000000020 0 1;
000000020 0 1;
000000020 0 1;
000000020 0 1;
000000020 0 1;
000000020 0 1;
000000020 0 1;
000000020 0 1;
000000020 0 1;
000000020 0 1;
000000020 0 1;
000000020 0 1;
000000020 0 1;
000000020 0 1;
000000020 0 1;
000000020 0 1;
000000020 0 1;
000000020 0 1;
000000020 0 1;
000000020 0 1;
000000020 0 1;
000000020 0 1;
000000020 0 1;
000000020 0 1;
000000020 0 1;
000000020 0 1;
000000020 0 1;
000000020 0 1;
000000020 0 1;
000000020 0 1;
000000020 0 1;
000000020 0 1;
000000020 0 1;
000000020 0 1;
000000020 0 1;
000000020 0 1;
000000020 0 1;
000000020 0 1;
000000020 0 1;
000000020 0 1;
000000020 0 1;
000000020 0 1;
000000020 0 1;
000000020 0 1;
000000020 0 1;
000000020 0 1;
000000020 0 1;
000000020 0 1;
000000020 0 1;
000000020 0 1;
000000020 0 1;
000000020 0 1;
000000020 0 1;
000000020 0 1;
000000020 0 1;
000000020 0 1;
000000020 0 1;
000000020 0 1;
000000020 0 1;
000000020 0 1;
000000020 0 1;
000000020 0 1;
000000020 0 1;
000000020 0 1;
000000020 0 1;
000000020 0 1;
000000020 0 1;
000000020 0 1;
000000020 0 1;
000000020 0 1;
000000020 0 1;
000000020 0 1;
000000020 0 1;
000000020 0 1;
000000020 0 1;
000000020 0 1;
000000020 0 1;
000000020 0 1;
000000020 0 1;
000000020 0 1;
000000020 0 1;
000000020 0 1;
000000020 0 1;
000000020 0 1;
000000020 0 1;
000000020 0 1;
000000020 0 1;
000000020 0 1;
000000020 0 1;
000000020 0 1;
000000020 0 1;
000000020 0 1;
000000002 0 1;
000000002 0 1;
000000002 0 1;
000000002 0 1;
000000002 0 1;
000000002 0 1;
000000002 0 1;
000000002 0 1;
000000002 0 1;
000000002 0 1;
000000002 0 1;
000000002 0 1;
000000002 0 1;
000000002 0 1;
000000002 0 1;
000000002 0 1;
000000002 0 1;
000000002 0 1;
000000002 0 1;
000000002 0 1;
000000002 0 1;
000000002 0 1;
000000002 0 1;
000000002 0 1;
000000002 0 1;
000000002 0 1;
000000002 0 1;
000000002 0 1;
000000002 0 1;
000000002 0 1;
000000002 0 1;
000000002 0 1;
000000002 0 1;
000000002 0 1;
000000002 0 1;
000000002 0 1;
000000002 0 1;
000000002 0 1;
000000002 0 1;
000000002 0 1;
000000002 0 1;
000000002 0 1;
000000002 0 1;
000000002 0 1;
000000002 0 1;
000000002 0 1;
000000002 0 1;
000000002 0 1;
000000002 0 1;
000000002 0 1;
000000002 0 1;
000000002 0 1;
000000002 0 1;
000000002 0 1;
000000002 0 1;
000000002 0 1;
000000002 0 1;
000000002 0 1;
000000002 0 1;
000000002 0 1;
000000002 0 1;
000000002 0 1;
000000002 0 1;
000000002 0 1;
000000002 0 1;
000000002 0 1;
000000002 0 1;
000000002 0 1;
000000002 0 1;
000000002 0 1;
000000002 0 1;
000000002 0 1;
000000002 0 1;
000000002 0 1;
000000002 0 1;
000000002 0 1;
000000002 0 1;
000000002 0 1;
000000002 0 1;
000000002 0 1;
000000002 0 1;
000000002 0 1;
000000002 0 1;
000000002 0 1;
000000002 0 1;
000000002 0 1;
000000002 0 1;
000000002 0 1;
000000002 0 1;
000000002 0 1;
000000002 0 1;
000000002 0 1;
000000002 0 1;
000000002 0 1;
000000002 0 1;
000000002 0 1;
000000002 0 1;
000000002 0 1;
000000002 0 1;
000000002 0 1;
000000002 0 1;
000000002 0 1;
000000002 0 1;
000000002 0 1;
000000002 0 1;
000000002 0 1;
000000002 0 1;
000000002 0 1;
000000002 0 1;
000000002 0 1;
000000002 0 1;
000000002 0 1;
000000002 0 1;
000000002 0 1;
000000002 0 1;
000000002 0 1;
000000002 0 1;
000000002 0 1;
000000002 0 1;
000000002 0 1;
000000002 0 1;
000000002 0 1;
000000002 0 1;
000000002 0 1;
000000002 0 1;
000000002 0 1;
000000002 0 1;
000000002 0 1;
000000002 0 1;
000000002 0 1;
000000002 0 1;
000000002 0 1;
000000002 0 1;
000000002 0 1;
000000002 0 1;
000000002 0 1;
000000002 0 1;
000000002 0 1;
000000002 0 1;
000000002 0 1;
000000002 0 1;
000000002 0 1;
000000002 0 1;
000000020 0 1;
000000020 0 1;
000000020 0 1;
000000020 0 1;
000000020 0 1;
000000020 0 1;
000000020 0 1;
000000020 0 1;
000000020 0 1;
000000020 0 1;
000000020 0 1;
000000020 0 1;
000000020 0 1;
000000020 0 1;
000000020 0 1;
000000020 0 1;
000000024 0 1;
000000020 0 1;
000000020 0 1;
000000020 0 1;
000000020 0 1;
000000002 0 1;
000000002 0 1;
000000002 0 1;
000000002 0 1;
000000002 0 1;
000000002 0 1;
000000002 0 1;
000000002 0 1;
000000002 0 1;
000000002 0 1;
000000002 0 1;
000000002 0 1;
000000002 0 1;
000000002 0 1;
000000002 0 1;
000000002 0 1;
000000002 0 1;
000000002 0 1;
000000002 0 1;
000000002 0 1;
000000002 0 1;
000000002 0 1;
000000002 0 1;
000000002 0 1;
000000002 0 1;
000000002 0 1;
000000002 0 1;
000000002 0 1;
000000002 0 1;
000000002 0 1;
000000002 0 1;
000000002 0 1;
000000002 0 1;
000000002 0 1;
000000002 0 1;
000000002 0 1;
000000002 0 1;
000000002 0 1;
000000002 0 1;
000000002 0 1;
000000002 0 1;
000000002 0 1;
000000002 0 1;
000000002 0 1;
000000002 0 1;
000000002 0 1;
000000002 0 1;
000000002 0 1;
000000002 0 1;
000000002 0 1;
000000002 0 1;
000000002 0 1;
000000002 0 1;
000000002 0 1;
000000002 0 1;
000000002 0 1;
000000002 0 1;
000000002 0 1;
000000002 0 1;
000000002 0 1;
000000002 0 1;
000000002 0 1;
000000002 0 1;
000000002 0 1;
000000002 0 1;
000000002 0 1;
000000002 0 1;
000000002 0 1;
000000002 0 1;
000000002 0 1;
000000002 0 1;
000000002 0 1;
000000002 0 1;
000000002 0 1;
000000002 0 1;
000000002 0 1;
000000002 0 1;
000000002 0 1;
000000002 0 1;
000000002 0 1;
000000002 0 1;
000000002 0 1;
000000002 0 1;
000000002 0 1;
000000002 0 1;
000000002 0 1;
000000002 0 1;
000000002 0 1;
000000002 0 1;
000000002 0 1;
000000002 0 1;
000000002 0 1;
000000002 0 1;
000000002 0 1;
000000002 0 1;
000000002 0 1;
000000002 0 1;
000000002 0 1;
000000002 0 1;
000000002 0 1;
000000002 0 1;
000000002 0 1;
000000002 0 1;
000000002 0 1;
000000002 0 1;
000000002 0 1;
000000002 0 1;
000000002 0 1;
000000002 0 1;
000000002 0 1;
000000002 0 1;
000000002 0 1;
000000002 0 1;
000000002 0 1;
000000002 0 1;
000000002 0 1;
000000002 0 1;
000000002 0 1;
000000002 0 1;
000000002 0 1;
000000002 0 1;
000000002 0 1;
000000002 0 1;
000000002 0 1;
000000002 0 1;
000000002 0 1;
000000002 0 1;
000000002 0 1;
000000002 0 1;
000000002 0 1;
000000002 0 1;
000000002 0 1;
000000002 0 1;
000000002 0 1;
000000002 0 1;
000000002 0 1;
000000002 0 1;
000000002 0 1;
000000002 0 1;
000000002 0 1;
000000002 0 1;
000000002 0 1;
000000002 0 1;
000000002 0 1;
000000002 0 1;
000000002 0 1;
000000002 0 1;
000000002 0 1;
000000002 0 1;
000000002 0 1;
000000002 0 1;
000000002 0 1;
000000002 0 1;
000000002 0 1;
000000002 0 1;
000000002 0 1;
000000002 0 1;
000000002 0 1;
000000002 0 1;
000000002 0 1;
000000002 0 1;
000000002 0 1;
000000002 0 1;
000000002 0 1;
000000002 0 1;
000000002 0 1;
000000002 0 1;
000000002 0 1;
000000002 0 1;
000000002 0 1;
000000002 0 1;
000000002 0 1;
000000002 0 1;
000000002 0 1;
000000002 0 1;
000000002 0 1;
000000002 0 1;
000000002 0 1;
000000002 0 1;
000000002 0 1;
000000002 0 1;
000000002 0 1;
000000002 0 1;
000000002 0 1;
000000002 0 1;
000000002 0 1;
000000002 0 1;
000000002 0 1;
000000002 0 1;
000000002 0 1;
000000002 0 1;
000000002 0 1;
000000002 0 1;
000000002 0 1;
000000002 0 1;
000000002 0 1;
000000002 0 1;
000000002 0 1;
000000002 0 1;
000000002 0 1;
000000002 0 1;
000000002 0 1;
000000002 0 1;
000000002 0 1;
000000002 0 1;
000000002 0 1;
000000002 0 1;
000000002 0 1;
000000002 0 1;
000000002 0 1;
000000002 0 1;
000000002 0 1;
000000002 0 1;
000000002 0 1;
000000002 0 1;
000000002 0 1;
000000002 0 1;
000000002 0 1;
000000002 0 1;
000000002 0 1;
000000002 0 1;
000000002 0 1;
000000002 0 1;
000000002 0 1;
000000002 0 1;
000000002 0 1;
000000002 0 1;
000000002 0 1;
000000002 0 1;
000000002 0 1;
000000002 0 1;
000000002 0 1;
000000002 0 1;
000000002 0 1;
000000002 0 1;
000000002 0 1;
000000002 0 1;
000000002 0 1;
000000002 0 1;
000000002 0 1;
